# Supplementary material for: Does the impact of open innovation depend on contextual factors? A case of the Korean biopharmaceutical industry
Source: PLoS One. 2024 Nov 19;19(11):e0310311. doi: 10.1371/journal.pone.0310311 (PMC11575768; doi:10.1371/journal.pone.0310311)
Supplement: S1 Data — (CSV) [file pone.0310311.s001.csv]

no	PATENT	TRANSFER_DOMESTIC	TRANSFER_FOREIGN	COLLABO_DOMESTIC	COLLABO_FOREIGN	PURCHASE_DOMESTIC	PURCHASE_FOREIGN	GOV_SUP	ABSORP_CAP	ALLIANCE	AGE	SIZE	VENTURE	RND_CTR	DIVERSIFIC_CRO	DIVERSIFIC_CMO	DIVERSIFIC_RES	DIVERSIFIC_DEV	DIVERSIFIC_MANUFA	DIVERSIFIC_MARKETING
1	0	0	0	0	0	0	0	0	0	0	17	18	0	1	0	0	0	0	1	0
1	0	0	0	0	0	0	0	0	0	0	18	18	0	1	0	0	0	0	1	0
1	0	0	0	0	0	0	0	0	0	0	19	18	0	1	0	0	0	0	1	0
1	0	0	0	0	0	0	0	0	0	0	20	20	0	1	0	0	0	0	1	0
1	1	0	0	0	0	0	0	0	0	0	21	17	0	1	0	0	0	0	1	0
1	1	0	0	0	0	0	0	0	0	0	22	20	0	1	0	0	0	0	1	0
1		0	0	0	0	0	0	0	0	0	23	20	0	1	0	0	0	0	1	0
1		0	0	0	0	0	0	0	0	0	24	16	0	1	0	0	0	0	1	0
2	0	0	0	0	0	0	0	0		0	11		0	0	0	0	0	0	1	1
2	0	0	0	0	0	0	0	0		0	12		0	0	0	0	0	0	1	1
2	0	0	0	0	0	0	0	0		0	13		0	0	0	0	0	0	1	1
2	0	0	0	0	0	0	0	0		0	14		0	0	0	0	0	0	1	1
2	0	0	0	0	0	0	0	0		0	15		0	0	0	0	0	0	1	1
2	0	0	0	0	0	0	0	0		0	16		0	0	0	0	0	0	1	1
2		0	0	0	0	0	0	0		0	17	1	0	0	0	0	0	0	1	1
2		0	0	0	0	0	0	0		0	18		0	0	0	0	0	0	1	1
4	0	0	0	0	0	0	0	0	2	0	19	78	1	1	0	0	1	0	1	1
4	0	0	0	0	0	0	0	0	3	0	20	95	1	1	0	0	1	0	1	1
4	0	0	0	0	0	0	0	0	4	0	21	95	1	1	0	0	1	0	1	1
4	0	0	0	0	0	0	0	0	3	0	22	95	1	1	0	0	1	0	1	1
4	1	0	0	0	0	0	0	0	5	0	23	135	1	1	0	0	1	0	1	1
4	3	0	0	0	0	0	0	0	3	0	24	123	1	1	0	0	1	0	1	1
4		0	0	0	0	0	0	0	3	0	25	158	1	1	0	0	1	0	1	1
4		0	0	0	0	0	0	0	3	0	26	100	1	1	0	0	1	0	1	1
5	0	0	0	0	0	0	0	0	1	0	21	64	0	1	0	0	0	0	1	0
5	0	0	0	0	0	0	0	0	1	0	22	64	0	1	0	0	0	0	1	0
5	2	0	0	0	0	0	0	0	1	0	23	64	0	1	0	0	0	0	1	0
5	3	0	0	0	0	0	0	0		0	24	50	0	1	0	0	0	0	1	0
5	2	0	0	0	0	0	0	0	1	0	25	50	0	1	0	0	0	0	1	0
5	1	0	0	0	0	0	0	0	1	0	26	45	0	1	0	0	0	0	1	0
5		0	0	0	0	0	0	0	1	0	27	60	0	1	0	0	0	0	1	0
5		0	0	0	0	0	0	0	1	0	28	55	0	1	0	0	0	0	1	0
6	0	0	0	0	0	0	0	0		0	23		0	1	0	0	1	0	1	1
6	2	0	0	0	0	0	0	0	0	0	24		0	1	0	0	1	0	1	1
6	0	0	0	0	0	0	0	0	0	0	25		0	1	0	0	1	0	1	1
6	0	0	0	0	0	0	0	0	0	0	26		0	1	0	0	1	0	1	1
6	0	0	0	0	0	0	0	0	0	0	27		0	1	0	0	1	0	1	1
6	0	0	0	0	0	0	0	0	0	0	28	14	0	1	0	0	1	0	1	1
6		0	0	0	0	0	0	0	0	0	29	15	0	1	0	0	1	0	1	1
6		0	0	0	0	0	0	0	0	0	30	15	0	1	0	0	1	0	1	1
7	0	0	0	0	0	0	0	0	0	0	11		0	0	0	0	0	1	0	0
7	1	0	0	0	0	0	0	0	0	0	12		0	0	0	0	0	1	0	0
7	0	0	0	0	0	0	0	0	0	0	13	1	0	0	0	0	0	1	0	0
7	0	0	0	0	0	0	0	1	0	0	14		0	0	0	0	0	1	0	0
7	0	0	0	0	0	0	0	1	0	0	15		0	0	0	0	0	1	0	0
7	0	0	0	0	0	0	0	0		0	16		0	0	0	0	0	1	0	0
7		0	0	0	0	0	0	0		0	17		0	0	0	0	0	1	0	0
7		0	0	0	0	0	0	0		0	18		0	0	0	0	0	1	0	0
8	0	0	0	0	0	0	0	0	2	0	30	141	0	1	0	0	0	1	1	1
8	0	0	0	0	0	0	0	1	3	0	31	149	0	1	0	0	0	1	1	1
8	0	0	0	1	0	0	0	1	4	0	32	149	0	1	0	0	0	1	1	1
8	2	0	0	0	0	0	0	1	4	0	33	149	0	1	0	0	0	1	1	1
8	0	0	0	0	0	0	0	0	7	0	34	149	0	1	0	0	0	1	1	1
8	0	0	0	0	0	0	0	0	6	0	35	161	0	1	0	0	0	1	1	1
8		0	0	0	0	0	0	0	8	0	36	194	0	1	0	0	0	1	1	1
8		0	0	0	0	0	0	0	4	0	37	194	0	1	0	0	0	1	1	1
9	6	0	0	0	0	0	0	1	1	0	23	48	1	1	0	0	1	1	1	1
9	3	0	0	0	0	0	0	3	4	0	24	61	1	1	0	0	1	1	1	1
9	7	0	0	0	0	0	0	0	5	0	25	68	1	1	0	0	1	1	1	1
9	6	0	0	0	0	0	0	1	4	0	26	78	1	1	0	0	1	1	1	1
9	5	0	0	0	0	0	0	2	11	0	27	95	1	1	0	0	1	1	1	1
9	1	0	0	0	0	0	0	2	13	0	28	103	1	1	0	0	1	1	1	1
9		0	0	0	0	0	0	1	15	0	29	110	1	1	0	0	1	1	1	1
9		0	0	2	0	0	0	1	12	0	30	110	1	1	0	0	1	1	1	1
10	0	0	0	0	0	0	0	0	0	0	18	0	0	0	0	0	0	0	1	0
10	1	0	0	0	0	0	0	0	0	0	19	0	0	0	0	0	0	0	1	0
10	2	0	0	0	0	0	0	0	0	0	20	23	0	0	0	0	0	0	1	0
10	1	0	0	0	0	0	0	0		0	21		0	0	0	0	0	0	1	0
10	0	0	0	0	0	0	0	0	0	0	22		0	0	0	0	0	0	1	0
10	0	0	0	0	0	0	0	0		0	23		0	0	0	0	0	0	1	0
10		0	0	0	0	0	0	0		0	24		0	0	0	0	0	0	1	0
10		0	0	0	0	0	0	0		0	25		0	0	0	0	0	0	1	0
11	0	0	0	0	0	0	0	0	0	0	19	20	0	1	0	0	0	1	1	0
11	0	0	0	0	0	0	0	0	0	0	20		0	1	0	0	0	1	1	0
11	0	0	0	0	0	0	0	0	0	0	21	20	0	1	0	0	0	1	1	0
11	0	0	0	0	0	0	0	0	0	0	22	26	0	1	0	0	0	1	1	0
11	0	0	0	0	0	0	0	0	0	0	23	26	0	1	0	0	0	1	1	0
11	0	0	0	0	0	0	0	0	0	0	24	20	0	1	0	0	0	1	1	0
11		0	0	0	0	0	0	0	0	0	25	22	0	1	0	0	0	1	1	0
11		0	0	0	0	0	0	0	0	0	19	19	0	1	0	0	0	1	1	0
13	0	0	0	0	0	0	0	0	1	0	19		0	0	0	0	0	0	1	0
13	0	0	0	0	0	0	0	0	1	0	20	69	0	0	0	0	0	0	1	0
13	0	0	0	0	0	0	0	0	1	0	21	79	0	0	0	0	0	0	1	0
13	1	0	0	0	0	0	0	0	1	0	22		0	0	0	0	0	0	1	0
13	1	0	0	0	0	0	0	0	1	0	23		0	0	0	0	0	0	1	0
13	0	0	0	0	0	0	0	0	1	0	24	73	0	0	0	0	0	0	1	0
13		0	0	0	0	0	0	0	0	0	25		0	0	0	0	0	0	1	0
13		0	0	0	0	0	0	0	0	0	26		0	0	0	0	0	0	1	0
14	2	0	0	0	0	0	0	2	0	0	10	125	0	1	0	1	0	0	1	0
14	2	0	0	0	0	0	0	1	0	0	11	114	0	1	0	1	0	0	1	0
14	1	0	0	0	0	0	0	1	1	0	12	114	0	1	0	1	0	0	1	0
14	3	0	0	0	0	0	0	1	1	0	13	155	0	1	0	1	0	0	1	0
14	1	0	0	0	0	0	0	1	1	0	14	155	0	1	0	1	0	0	1	0
14	4	0	0	0	0	0	0	3	1	0	15	187	0	1	0	1	0	0	1	0
14		0	0	0	0	0	0	4	1	0	16	187	0	1	0	1	0	0	1	0
14		0	0	0	0	0	0	4	1	0	17	203	0	1	0	1	0	0	1	0
15	0	0	0	0	0	0	0	0		0	19		0	1	0	0	0	0	1	0
15	0	0	0	0	0	0	0	0		0	20		0	1	0	0	0	0	1	0
15	0	0	0	0	0	0	0	0		0	21		0	1	0	0	0	0	1	0
15	0	0	0	0	0	0	0	0		0	22		0	1	0	0	0	0	1	0
15	0	0	0	0	0	0	0	0		0	23		0	1	0	0	0	0	1	0
15	0	0	0	0	0	0	0	0		0	24		0	1	0	0	0	0	1	0
15		0	0	0	0	0	0	0		0	25		0	1	0	0	0	0	1	0
15		0	0	0	0	0	0	0		0	26		0	1	0	0	0	0	1	0
16	0	0	0	0	0	0	0	0	0	0	23		0	1	0	0	0	0	1	0
16	0	0	0	0	0	0	0	0	0	0	24	33	0	1	0	0	0	0	1	0
16	0	0	0	0	0	0	0	0	0	0	25	31	0	1	0	0	0	0	1	0
16	0	0	0	0	0	0	0	0	0	0	26	32	0	1	0	0	0	0	1	0
16	0	0	0	1	0	0	0	0	0	0	27	32	0	1	0	0	0	0	1	0
16	0	0	0	0	0	0	0	0	0	0	28	32	0	1	0	0	0	0	1	0
16		0	0	0	0	0	0	0	0	0	29	32	0	1	0	0	0	0	1	0
16		0	0	0	0	0	0	0	0	0	30	32	0	1	0	0	0	0	1	0
17	5	1	0	2	0	0	0	0	0	0	18	44	1	1	0	0	1	1	1	1
17	4	0	0	0	0	0	0	0	0	0	17	50	1	1	0	0	1	1	1	1
17	3	0	0	0	0	0	0	1	2	0	16	57	1	1	0	0	1	1	1	1
17	3	0	1	0	0	0	0	1	1	0	15	55	1	1	0	0	1	1	1	1
17	2	0	0	0	0	0	0	0	1	0	14	58	1	1	0	0	1	1	1	1
17	2	0	1	0	0	0	0	0	2	0	13	71	1	1	0	0	1	1	1	1
17		0	0	0	1	0	0	0	2	0	12	66	1	1	0	0	1	1	1	1
17		0	0	0	0	0	0	0	4	0	11	71	1	1	0	0	1	1	1	1
18	12	0	0	0	0	0	0	4	1	0	22		1	1	0	0	1	1	0	0
18	29	0	0	0	0	0	0	3	0	0	21		1	1	0	0	1	1	0	0
18	7	0	0	0	0	0	0	2	1	0	20		1	1	0	0	1	1	0	0
18	11	0	0	1	0	2	0	2	2	0	19		1	1	0	0	1	1	0	0
18	7	0	0	0	0	0	0	1	2	0	18	62	1	1	0	0	1	1	0	0
18	1	0	0	1	0	0	0	1	2	0	17	67	1	1	0	0	1	1	0	0
18		1	0	2	0	0	0	3	4	0	16	76	1	1	0	0	1	1	0	0
18		0	0	2	1	0	0	4	1	0	15	75	1	1	0	0	1	1	0	0
19	0	0	0	0	0	0	0	0	0	0	12		0	0	0	0	1	1	0	0
19	0	0	0	0	0	0	0	0	0	0	13		0	0	0	0	1	1	0	0
19	0	0	0	0	0	0	0	0	0	0	14		0	0	0	0	1	1	0	0
19	0	0	0	0	0	0	0	0	0	0	15		0	0	0	0	1	1	0	0
19	0	0	0	0	0	0	0	0	0	0	16		0	0	0	0	1	1	0	0
19	0	0	0	0	0	0	0	0	0	0	17		0	0	0	0	1	1	0	0
19		0	0	0	0	0	0	0	0	0	18		0	0	0	0	1	1	0	0
19		0	0	0	0	0	0	0		0	19		0	0	0	0	1	1	0	0
20	0	0	0	0	0	0	0	0	0	0	12		0	0	0	0	1	1	0	0
20	1	0	0	0	0	0	0	0	0	0	13		0	0	0	0	1	1	0	0
20	0	0	0	0	0	0	0	0	0	0	14		0	0	0	0	1	1	0	0
20	0	0	0	0	0	0	0	0	0	0	15		0	0	0	0	1	1	0	0
20	0	0	0	0	0	0	0	0	0	0	16		0	0	0	0	1	1	0	0
20	0	0	0	0	0	0	0	0	0	0	17	6	0	0	0	0	1	1	0	0
20		0	0	0	0	0	0	0	0	0	18		0	0	0	0	1	1	0	0
20		0	0	0	0	0	0	0	0	0	19		0	0	0	0	1	1	0	0
21	3	0	0	0	0	0	0	0	1	0	13		0	0	0	0	0	0	1	0
21	4	0	0	0	0	0	0	0	1	0	14	54	0	0	0	0	0	0	1	0
21	4	0	0	0	0	0	0	0	1	0	15	54	0	0	0	0	0	0	1	0
21	4	0	0	0	0	0	0	0	1	0	16	54	0	0	0	0	0	0	1	0
21	7	0	0	0	0	0	0	0	1	0	17	54	0	0	0	0	0	0	1	0
21	0	0	0	0	0	0	0	0	1	0	18	54	0	0	0	0	0	0	1	0
21		0	0	0	0	0	0	0	1	0	19	47	0	0	0	0	0	0	1	0
21		0	0	0	0	0	0	0	1	0	20	33	0	0	0	0	0	0	1	0
22	0	0	0	0	0	0	0	0	0	0	12	115	0	0	0	0	0	0	1	0
22	0	0	0	0	0	0	0	0	2	0	13	115	0	0	0	0	0	0	1	0
22	0	0	0	0	0	0	0	0	1	0	14	170	0	0	0	0	0	0	1	0
22	0	0	0	0	0	0	0	0	1	0	15	160	0	0	0	0	0	0	1	0
22	0	0	0	0	0	0	0	0	1	0	16	161	0	0	0	0	0	0	1	0
22	0	0	0	0	0	0	0	0	1	0	17	165	0	0	0	0	0	0	1	0
22		0	0	0	0	0	0	0	1	0	18	147	0	0	0	0	0	0	1	0
22		0	0	0	0	0	0	0	2	0	19	149	0	0	0	0	0	0	1	0
23	1	0	0	0	0	0	0	0	0	0	13		1	1	0	0	1	1	0	0
23	0	0	0	0	0	0	0	0	0	0	14		1	1	0	0	1	1	0	0
23	0	0	0	0	0	0	0	0	0	0	15		1	1	0	0	1	1	0	0
23	1	0	0	0	0	0	0	0	0	0	16		1	1	0	0	1	1	0	0
23	0	0	0	0	0	0	0	0	0	0	17		1	1	0	0	1	1	0	0
23	0	0	0	0	0	0	0	0	0	0	18	5	1	1	0	0	1	1	0	0
23		0	0	0	0	0	0	0	0	0	19	10	1	1	0	0	1	1	0	0
23		0	0	0	0	0	0	0	0	0	20	4	1	1	0	0	1	1	0	0
25	0	0	0	0	0	0	0	0		0	11		0	0	0	0	1	1	0	0
25	0	0	0	0	0	0	0	0		0	12		0	0	0	0	1	1	0	0
25	0	0	0	0	0	0	0	0		0	13		0	0	0	0	1	1	0	0
25	0	0	0	0	0	0	0	0		0	14		0	0	0	0	1	1	0	0
25	0	0	0	0	0	0	0	0	0	0	15		0	0	0	0	1	1	0	0
25	0	0	0	0	0	0	0	0	0	0	16		0	0	0	0	1	1	0	0
25		0	0	0	0	0	0	0	0	0	17		0	0	0	0	1	1	0	0
25		0	0	3	0	0	0	0	0	0	18		0	0	0	0	1	1	0	0
26	5	0	0	0	0	0	0	1	1	0	14		0	0	0	1	0	0	1	1
26	4	0	0	0	0	0	0	6	1	0	15		0	0	0	1	0	0	1	1
26	1	0	0	2	0	0	0	10	2	0	16	185	0	0	0	1	0	0	1	1
26	11	0	0	0	0	0	0	10	2	0	17	199	0	0	0	1	0	0	1	1
26	0	0	0	0	0	0	0	6	3	0	18	227	0	0	0	1	0	0	1	1
26	2	0	0	1	1	0	0	2	3	0	19	271	0	0	0	1	0	0	1	1
26		0	0	0	0	0	0	6	4	0	20	309	0	0	0	1	0	0	1	1
26		0	0	0	0	0	0	8	0	0	21	383	0	0	0	1	0	0	1	1
27	5	0	0	1	0	0	0	0	3	0	23	181	0	0	0	0	1	1	1	1
27	6	0	0	0	0	0	0	3	2	0	24	198	0	0	0	0	1	1	1	1
27	6	0	0	3	0	0	0	3	2	0	25	191	0	0	0	0	1	1	1	1
27	6	0	0	1	0	0	0	3	1	0	26	212	0	0	0	0	1	1	1	1
27	3	0	0	3	0	0	0	1	3	0	27	233	0	0	0	0	1	1	1	1
27	2	0	0	2	0	0	0	3	3	0	28	242	0	0	0	0	1	1	1	1
27		0	0	1	0	0	0	2	2	0	29	237	0	0	0	0	1	1	1	1
27		0	0	0	0	0	0	0	3	0	30	239	0	0	0	0	1	1	1	1
28	0	0	0	0	0	0	0	0	0	0	20		0	1	0	0	1	1	0	0
28	1	0	0	0	0	0	0	0	0	0	21		0	1	0	0	1	1	0	0
28	1	0	0	0	0	0	0	0	0	0	22		0	1	0	0	1	1	0	0
28	0	0	0	0	0	0	0	0	0	0	23		0	1	0	0	1	1	0	0
28	1	0	0	0	0	0	0	0	0	0	24		0	1	0	0	1	1	0	0
28	0	0	0	0	0	0	0	0	1	0	25		0	1	0	0	1	1	0	0
28		0	0	0	0	0	0	0		0	26		0	1	0	0	1	1	0	0
28		0	0	0	0	0	0	0	0	0	27		0	1	0	0	1	1	0	0
29	3	0	0	0	0	0	0	3	10	0	22	194	0	1	0	0	1	1	1	1
29	4	0	0	0	0	0	0	3	5	0	23	280	0	0	0	0	1	1	1	1
29	5	0	0	0	0	0	0	2	16	0	24	354	0	0	0	0	1	1	1	1
29	0	0	0	0	0	0	0	2	19	0	25	459	0	0	0	0	1	1	1	1
29	16	0	0	0	0	0	0	1	20	0	26	529	0	0	0	0	1	1	1	1
29	9	0	0	0	0	0	0	1	28	0	27	600	0	0	0	0	1	1	1	1
29		0	0	0	0	0	0	0	33	0	28	614	0	0	0	0	1	1	1	1
29		0	0	0	0	1	2	1	24	0	29	568	0	0	0	0	1	1	1	1
30	0	0	0	0	0	0	0	2	0	0	22		0	0	0	0	0	1	0	0
30	0	0	0	0	0	0	0	0	0	0	23		0	0	0	0	0	1	0	0
30	0	0	0	0	0	0	0	2		0	24		0	0	0	0	0	1	0	0
30	0	0	0	0	0	0	0	2	1	0	25		0	0	0	0	0	1	0	0
30	0	0	0	0	0	0	0	2	0	0	26		0	0	0	0	0	1	0	0
30	0	0	0	0	0	0	0	0	0	0	27		0	0	0	0	0	1	0	0
30		0	0	0	0	0	0	0	0	0	28		0	0	0	0	0	1	0	0
30		0	0	0	0	0	0	0	0	0	29		0	0	0	0	0	1	0	0
31	0	0	0	0	0	0	0	0	0	0	21		0	0	0	0	1	1	0	0
31	0	0	0	0	0	0	0	0	0	0	22		0	0	0	0	1	1	0	0
31	0	0	0	0	0	0	0	0	0	0	23		0	0	0	0	1	1	0	0
31	1	0	0	0	0	0	0	0		0	24		0	0	0	0	1	1	0	0
31	1	0	0	0	0	0	0	0		0	25		0	0	0	0	1	1	0	0
31	0	0	0	0	0	0	0	0	0	0	26		0	0	0	0	1	1	0	0
31		0	0	0	0	0	0	0	0	0	27		0	0	0	0	1	1	0	0
31		0	0	0	0	0	0	0	0	0	28		0	0	0	0	1	1	0	0
32	0	0	0	0	0	0	0	1	1	0	22	174	1	0	1	0	1	1	0	0
32	0	0	0	0	0	0	0	2	1	0	23	176	1	0	1	0	1	1	0	0
32	1	0	0	0	0	0	0	1	1	1	24	179	1	0	1	0	1	1	0	0
32	0	0	0	0	0	0	0	1	0	1	25	192	1	0	1	0	1	1	0	0
32	1	0	0	1	0	0	0	3	0	1	26	191	1	0	1	0	1	1	0	0
32	0	0	0	0	0	0	0	0	0	1	27	208	1	0	1	0	1	1	0	0
32		0	0	2	0	0	0	1	0	1	28	218	1	0	1	0	1	1	0	0
32		0	0	0	0	0	0	1	1	1	29	243	1	0	1	0	1	1	0	0
33	2	0	0	0	0	1	0	0	1	0	27		0	0	0	0	1	1	1	0
33	2	0	0	0	0	0	0	1	2	0	28	78	0	0	0	0	1	1	1	0
33	1	0	0	0	0	0	0	2	3	0	29	78	0	0	0	0	1	1	1	0
33	1	0	0	0	0	0	0	1	1	0	30	78	0	0	0	0	1	1	1	0
33	1	0	0	0	0	0	0	1	1	0	31	78	0	0	0	0	1	1	1	0
33	1	0	0	0	0	0	0	1	1	0	32	78	0	0	0	0	1	1	1	0
33		0	0	0	0	0	0	1	2	0	33	87	0	0	0	0	1	1	1	0
33		0	0	0	0	0	0	1	3	0	34	145	0	0	0	0	1	1	1	0
34	0	0	0	0	0	0	0	0	0	0	13		0	0	0	0	0	0	1	0
34	0	0	0	0	0	0	0	0	0	0	14		0	0	0	0	0	0	1	0
34	0	0	0	0	0	0	0	0	0	0	15		0	0	0	0	0	0	1	0
34	0	0	0	0	0	0	0	1	0	0	16	27	0	0	0	0	0	0	1	0
34	0	0	0	0	0	0	0	1	0	0	17		0	0	0	0	0	0	1	0
34	0	0	0	0	0	0	0	0	0	0	18	29	0	0	0	0	0	0	1	0
34		0	0	0	0	0	0	1	0	0	19		0	0	0	0	0	0	1	0
34		0	0	0	0	0	0	1	0	0	20		0	0	0	0	0	0	1	0
35	4	0	0	0	0	0	0	0	0	0	21	9	1	1	0	0	1	0	0	0
35	7	0	0	0	0	0	0	1	0	0	22	11	1	1	0	0	1	0	0	0
35	5	0	0	0	0	0	0	2	0	0	23	13	1	1	0	0	1	0	0	0
35	7	0	0	0	0	0	0	0	0	0	24	13	1	1	0	0	1	0	0	0
35	6	0	0	0	0	0	0	0	0	0	25	9	1	1	0	0	1	0	0	0
35	0	0	0	0	0	0	0	0	0	0	26	9	1	1	0	0	1	0	0	0
35		0	0	0	0	0	0	2	0	0	27	17	1	1	0	0	1	0	0	0
35		0	0	0	0	0	0	1	0	0	28	12	1	1	0	0	1	0	0	0
37	0	0	0	0	0	0	0	0	0	0	13	45	0	0	0	0	1	0	0	0
37	0	0	0	0	0	0	0	0	0	0	14		0	0	0	0	1	0	0	0
37	0	0	0	0	0	0	0	0	0	0	15		0	0	0	0	1	0	0	0
37	0	0	0	0	0	0	0	0		0	16		0	0	0	0	1	0	0	0
37	0	0	0	0	0	0	0	0		0	17		0	0	0	0	1	0	0	0
37	0	0	0	0	0	0	0	0		0	18		0	0	0	0	1	0	0	0
37		0	0	0	0	0	0	0		0	19		0	0	0	0	1	0	0	0
37		0	0	0	0	0	0	0		0	20		0	0	0	0	1	0	0	0
38	1	0	0	0	0	0	0	0	0	0	24	66	0	1	0	0	0	0	1	0
38	0	0	0	0	0	0	0	0	0	0	25	58	0	1	0	0	0	0	1	0
38	0	0	0	0	0	0	0	0	0	0	26	85	0	1	0	0	0	0	1	0
38	0	0	0	0	0	0	0	0	0	0	27	97	0	1	0	0	0	0	1	0
38	0	0	0	0	0	0	0	0	0	0	28	108	0	1	0	0	0	0	1	0
38	0	0	0	0	0	0	0	0	0	0	29	96	0	1	0	0	0	0	1	0
38		0	0	0	0	0	0	0	0	0	30	121	0	1	0	0	0	0	1	0
38		0	0	0	0	0	0	0	0	0	31	103	0	1	0	0	0	0	1	0
39	2	0	0	0	0	0	0	0	0	0	12		0	1	0	0	1	0	0	0
39	0	0	0	0	0	0	0	0	0	0	13	3	0	1	0	0	1	0	0	0
39	2	0	0	0	0	0	0	0	0	0	14		0	1	0	0	1	0	0	0
39	2	0	0	0	0	0	0	0	0	0	15		0	1	0	0	1	0	0	0
39	1	0	0	0	0	0	0	0	0	0	16		0	1	0	0	1	0	0	0
39	0	0	0	0	0	0	0	0	0	0	17		0	1	0	0	1	0	0	0
39		0	0	0	0	0	0	1	0	0	18		0	1	0	0	1	0	0	0
39		0	0	0	0	0	0	1	0	0	19		0	1	0	0	1	0	0	0
41	0	0	0	0	0	0	0	0		0	6		1	0	0	0	1	0	0	0
41	0	0	0	0	0	0	0	0	0	0	7		1	0	0	0	1	0	0	0
41	0	0	0	0	0	0	0	0	0	0	8		1	0	0	0	1	0	0	0
41	0	0	0	0	0	0	0	0	0	0	9	1	1	0	0	0	1	0	0	0
41	0	0	0	0	0	0	0	0	0	0	10		1	0	0	0	1	0	0	0
41	0	0	0	0	0	0	0	1	0	0	11		1	0	0	0	1	0	0	0
41		0	0	0	0	0	0	0	0	0	12		1	0	0	0	1	0	0	0
41		0	0	0	0	0	0	0	0	0	13		1	0	0	0	1	0	0	0
42	0	0	0	0	0	0	0	0		0	5		1	1	1	0	1	1	0	0
42	0	0	0	0	0	0	0	0		0	6		1	1	1	0	1	1	0	0
42	0	0	0	0	0	0	0	0		0	7		1	1	1	0	1	1	0	0
42	0	0	0	0	0	0	0	0	0	0	8		1	1	1	0	1	1	0	0
42	0	0	0	0	0	0	0	0	0	0	9	56	1	1	1	0	1	1	0	0
42	0	0	0	0	0	0	0	0	0	0	10	115	1	1	1	0	1	1	0	0
42		0	0	3	0	0	0	1	0	0	11	167	1	1	1	0	1	1	0	0
42		0	0	0	0	0	0	1	0	0	12	189	1	1	1	0	1	1	0	0
43	0	0	0	0	0	0	0	0		0	6		1	1	0	0	1	1	1	1
43	0	0	0	0	0	0	0	0		0	7		1	1	0	0	1	1	1	1
43	0	0	0	0	0	0	0	0	0	0	8		1	1	0	0	1	1	1	1
43	1	0	0	0	0	0	0	0	0	0	9		1	1	0	0	1	1	1	1
43	0	0	0	0	0	0	0	1	0	0	10	3	1	1	0	0	1	1	1	1
43		0	0	0	0	0	0	1	0	0	11		1	1	0	0	1	1	1	1
43		0	0	0	0	0	0	0	1	0	12		1	1	0	0	1	1	1	1
43		0	0	0	0	0	0	0	0	0	13		1	1	0	0	1	1	1	1
44	1	0	0	0	0	0	0	0		0	6		0	1	0	0	1	0	0	0
44	1	0	0	0	0	0	0	0		0	7		0	1	0	0	1	0	0	0
44	0	0	0	0	0	0	0	0	0	0	8		0	1	0	0	1	0	0	0
44	0	0	0	0	0	0	0	2	0	0	9	5	0	1	0	0	1	0	0	0
44	0	0	0	0	0	0	0	1	0	0	10	5	0	1	0	0	1	0	0	0
44	0	0	0	0	0	0	0	1	0	0	11	5	0	1	0	0	1	0	0	0
44		0	0	0	0	0	0	0		0	12		0	1	0	0	1	0	0	0
44		0	0	0	0	0	0	0		0	13		0	1	0	0	1	0	0	0
45	0	0	0	0	0	0	0	0		0	7		1	1	1	0	0	1	0	0
45	0	0	0	0	0	0	0	0	0	0	8		1	1	1	0	0	1	0	0
45	0	0	0	0	0	0	0	0	0	0	9	4	1	1	1	0	0	1	0	0
45	0	0	0	0	0	0	0	0	0	0	10	4	1	1	1	0	0	1	0	0
45	0	0	0	0	0	0	0	0	0	0	11	7	1	1	1	0	0	1	0	0
45	0	0	0	0	0	0	0	0	0	0	12	7	1	1	1	0	0	1	0	0
45		0	0	0	0	0	0	0	0	0	13	9	1	1	1	0	0	1	0	0
45		0	0	0	0	0	0	0	0	0	14	12	1	1	1	0	0	1	0	0
46	3	0	0	0	0	0	0	0	0	0	22	88	0	1	0	0	1	0	0	0
46	1	0	0	0	0	0	0	0	1	0	23	89	0	1	0	0	1	0	0	0
46	2	0	0	0	0	0	0	0	0	0	24	87	0	1	0	0	1	0	0	0
46	0	0	0	0	0	0	0	0	1	0	25	86	0	1	0	0	1	0	0	0
46	1	0	0	0	0	0	0	0	0	0	26	97	0	1	0	0	1	0	0	0
46	1	0	0	0	0	0	0	0	0	0	27	107	0	1	0	0	1	0	0	0
46		0	0	1	1	0	0	0	0	0	28	83	0	1	0	0	1	0	0	0
46		0	0	0	0	0	0	0	0	1	29	112	0	1	0	0	1	0	0	0
47	0	0	0	0	0	0	0	0	0	0	17		0	0	0	0	0	0	1	0
47	0	0	0	0	0	0	0	0	0	0	18		0	0	0	0	0	0	1	0
47	0	0	0	0	0	0	0	0	0	0	19		0	0	0	0	0	0	1	0
47	0	0	0	0	0	0	0	0	0	0	20		0	0	0	0	0	0	1	0
47	0	0	0	0	0	0	0	0	0	0	21		0	0	0	0	0	0	1	0
47	0	0	0	0	0	0	0	0	0	0	22		0	0	0	0	0	0	1	0
47		0	0	0	0	0	0	0	0	0	23		0	0	0	0	0	0	1	0
47		0	0	0	0	0	0	0	0	0	24		0	0	0	0	0	0	1	0
48	0	0	0	0	0	0	0	0	0	0	12		0	0	1	0	0	1	0	0
48	0	0	0	0	0	0	0	1	1	0	13		0	0	1	0	0	1	0	0
48	0	0	0	0	0	0	0	1		0	14		0	0	1	0	0	1	0	0
48	0	0	0	0	0	0	0	1		0	15		0	0	1	0	0	1	0	0
48	0	0	0	0	0	0	0	1	1	0	16		0	0	1	0	0	1	0	0
48	0	0	0	0	0	0	0	1	1	0	17		0	0	1	0	0	1	0	0
48		0	0	0	0	0	0	2	1	0	18		0	0	1	0	0	1	0	0
48		0	0	0	0	0	0	2	1	0	19		0	0	1	0	0	1	0	0
49	0	0	0	0	0	0	0	0		0	6		1	1	1	0	0	1	0	0
49	6	0	0	0	0	0	0	0		0	7		1	1	1	0	0	1	0	0
49	1	0	0	0	0	0	0	0	0	0	8		1	1	1	0	0	1	0	0
49	3	0	0	0	0	0	0	1	0	0	9		1	1	1	0	0	1	0	0
49	7	0	0	0	0	0	0	0	1	0	10		1	1	1	0	0	1	0	0
49	9	0	0	0	0	0	0	0	1	0	11	9	1	1	1	0	0	1	0	0
49		0	0	0	0	0	0	1	1	0	12	15	1	1	1	0	0	1	0	0
49		0	0	0	0	0	0	5	2	0	13		1	1	1	0	0	1	0	0
50	0	0	0	0	0	0	0	0		0	6		1	1	1	0	0	1	0	0
50	1	0	0	0	0	0	0	0		0	7		1	1	1	0	0	1	0	0
50	0	0	0	0	0	0	0	0	0	0	8		1	1	1	0	0	1	0	0
50	2	0	0	0	0	0	0	1	0	0	9	3	1	1	1	0	0	1	0	0
50	1	0	0	0	0	0	0	1	0	0	10		1	1	1	0	0	1	0	0
50	0	0	0	0	0	0	0	2	0	0	11	1	1	1	1	0	0	1	0	0
50		0	0	0	0	0	0	0	0	0	12	1	1	1	1	0	0	1	0	0
50		0	0	0	0	0	0	0	0	0	13	1	1	1	1	0	0	1	0	0
51	0	0	0	0	0	0	0	0		0	7		1	1	0	0	1	0	0	0
51	1	0	0	0	0	0	0	0	0	0	8		1	1	0	0	1	0	0	0
51	1	0	0	0	0	0	0	0	0	0	9	1	1	1	0	0	1	0	0	0
51	1	0	0	0	0	0	0	1	0	0	10	4	1	1	0	0	1	0	0	0
51	3	0	0	0	0	0	0	0	0	0	11		1	1	0	0	1	0	0	0
51	1	0	0	0	0	0	0	1	0	0	12	8	1	1	0	0	1	0	0	0
51		0	0	0	0	0	0	1	0	0	13		1	1	0	0	1	0	0	0
51		0	0	0	0	0	0	0	0	0	14	11	1	1	0	0	1	0	0	0
52	0	0	0	0	0	0	0	0		0	7		1	1	0	0	1	0	0	0
52	2	0	0	0	0	0	0	0	0	0	8		1	1	0	0	1	0	0	0
52	4	0	0	0	0	0	0	0	0	0	9		1	1	0	0	1	0	0	0
52	2	0	0	0	0	0	0	1	0	0	10		1	1	0	0	1	0	0	0
52	12	0	0	0	0	0	0	2	0	0	11		1	1	0	0	1	0	0	0
52	11	0	0	0	0	0	0	2	0	0	12		1	1	0	0	1	0	0	0
52		1	0	0	0	0	0	3	2	0	13		1	1	0	0	1	0	0	0
52		0	0	7	1	0	0	2	2	0	14	5	1	1	0	0	1	0	0	0
53	1	0	0	0	0	0	0	0		0	7		1	1	0	0	1	0	0	0
53	2	0	0	0	0	0	0	0	0	0	8		1	1	0	0	1	0	0	0
53	0	0	0	0	0	0	0	0	0	0	9		1	1	0	0	1	0	0	0
53	0	0	0	0	0	0	0	1	0	0	10		1	1	0	0	1	0	0	0
53	4	0	0	0	0	0	0	1	0	0	11		1	1	0	0	1	0	0	0
53	2	0	0	0	0	0	0	0	0	0	12		1	1	0	0	1	0	0	0
53		0	0	1	0	0	0	1	0	0	13	6	1	1	0	0	1	0	0	0
53		0	0	0	0	0	0	1	0	0	14		1	1	0	0	1	0	0	0
54	0	0	0	0	0	0	0	0	0	0	11		1	1	1	0	0	1	0	0
54	0	0	0	0	0	0	0	0	0	0	12		1	1	1	0	0	1	0	0
54	2	0	0	0	0	0	0	0	0	0	13		1	1	1	0	0	1	0	0
54	3	0	0	0	0	0	0	1	1	0	14		1	1	1	0	0	1	0	0
54	2	0	0	0	0	0	0	2	1	0	15		1	1	1	0	0	1	0	0
54	0	0	0	0	0	0	0	2	2	0	16	45	1	1	1	0	0	1	0	0
54		0	0	0	0	0	0	1	1	0	17		1	1	1	0	0	1	0	0
54		0	0	0	0	0	0	1	1	0	18		1	1	1	0	0	1	0	0
55	7	0	0	0	0	0	0	0		0	7		0	1	0	0	1	0	0	0
55	0	0	0	0	0	0	0	0	0	0	8		0	1	0	0	1	0	0	0
55	0	0	0	0	0	0	0	0	0	0	9		0	1	0	0	1	0	0	0
55	0	0	0	0	0	0	0	1	0	0	10		0	1	0	0	1	0	0	0
55	0	0	0	0	0	0	0	1	0	0	11		0	1	0	0	1	0	0	0
55	0	0	0	0	0	0	0	0		0	12		0	1	0	0	1	0	0	0
55		0	0	0	0	0	0	0		0	13		0	1	0	0	1	0	0	0
55		0	0	0	0	0	0	0		0	14		0	1	0	0	1	0	0	0
56	1	0	0	0	0	0	0	0	0	0	14		1	1	0	0	1	0	0	0
56	0	0	0	0	0	0	0	0	0	0	15		1	1	0	0	1	0	0	0
56	0	0	0	0	0	0	0	0	0	0	16		1	1	0	0	1	0	0	0
56	1	0	0	0	0	0	0	1	1	0	17		1	1	0	0	1	0	0	0
56	0	0	0	0	0	0	0	1	1	0	18		1	1	0	0	1	0	0	0
56	1	0	0	0	0	0	0	1	2	0	19	25	1	1	0	0	1	0	0	0
56		0	0	0	0	0	0	2	3	0	20	27	1	1	0	0	1	0	0	0
56		1	0	2	0	0	0	1	4	0	21	36	1	1	0	0	1	1	0	0
57	1	0	0	0	0	0	0	0	0	0	11	5	1	1	1	0	0	1	0	0
57	0	0	0	0	0	0	0	0	0	0	12		1	1	1	0	0	1	0	0
57	1	0	0	0	0	0	0	0	0	0	13		1	1	1	0	0	1	0	0
57	0	0	0	0	0	0	0	1	0	0	14		1	1	1	0	0	1	0	0
57	2	0	0	0	0	0	0	0	0	0	15		1	1	1	0	0	1	0	0
57	0	0	0	1	0	0	0	1	0	0	16		1	1	1	0	0	1	0	0
57		0	0	2	0	0	0	1	0	0	17		1	1	1	0	0	1	0	0
57		0	0	0	0	0	0	1	0	0	18		1	1	1	0	0	1	0	0
58	1	0	0	0	0	0	0	0	0	0	12		1	1	1	0	0	1	0	0
58	1	0	0	0	0	0	0	0	0	0	13	15	1	1	1	0	0	1	0	0
58	0	0	0	0	0	0	0	0	0	0	14	12	1	1	1	0	0	1	0	0
58	3	0	0	0	0	0	0	1	0	0	15	12	1	1	1	0	0	1	0	0
58	1	0	0	0	0	0	0	2	0	0	16	15	1	1	1	0	0	1	0	0
58	0	0	0	0	0	0	0	2	0	0	17	15	1	1	1	0	0	1	0	0
58		0	0	0	0	0	0	1	1	0	18	12	1	1	1	0	0	1	0	0
58		0	0	0	0	0	0	2	0	0	19	13	1	1	1	0	0	1	0	0
59	1	0	0	0	0	0	0	0	0	0	15		1	1	0	0	1	0	0	0
59	0	0	0	0	0	0	0	0	0	0	16	11	1	1	0	0	1	0	0	0
59	1	0	0	0	0	0	0	0	0	0	17		1	1	0	0	1	0	0	0
59	2	0	0	0	0	0	0	1	0	0	18		1	1	0	0	1	0	0	0
59	0	0	0	0	0	0	0	2	0	0	19		1	1	0	0	1	0	0	0
59	2	0	0	0	0	0	0	2	1	0	20	12	1	1	0	0	1	0	0	0
59		0	0	0	0	0	0	1	1	0	21		1	1	0	0	1	0	0	0
59		0	0	0	0	0	0	2	1	0	22		1	1	0	0	1	0	0	0
60	0	0	0	0	0	0	0	0	0	0	23		0	0	0	0	0	0	0	1
60	0	0	0	0	0	0	0	0	0	0	24		0	0	0	0	0	0	0	1
60	0	0	0	0	0	0	0	0	0	0	25		0	0	0	0	0	0	0	1
60	0	0	0	0	0	0	0	0	0	0	26		0	0	0	0	0	0	0	1
60	0	0	0	0	0	0	0	0	0	0	27		0	0	0	0	0	0	0	1
60	0	0	0	0	0	0	0	0		0	28		0	0	0	0	0	0	0	1
60		0	0	0	0	0	0	0		0	29		0	0	0	0	0	0	0	1
60		0	0	0	0	0	0	0		0	30		0	0	0	0	0	0	0	1
61	0	0	0	0	0	0	0	0		0	5		1	1	0	0	1	0	0	0
61	4	0	0	0	0	0	0	0		0	6		1	1	0	0	1	0	0	0
61	0	0	0	0	0	0	0	0		0	7		1	1	0	0	1	0	0	0
61	0	0	0	0	0	0	0	0	0	0	8		1	1	0	0	1	0	0	0
61	2	0	0	0	0	0	0	1	0	0	9		1	1	0	0	1	0	0	0
61	0	0	0	0	0	0	0	3	0	0	10	1	1	1	0	0	1	0	0	0
61		0	0	0	0	0	0	1	0	0	11		1	1	0	0	1	0	0	0
61		0	0	0	0	0	0	1	0	0	12		1	1	0	0	1	0	0	0
62	0	0	0	0	0	0	0	0	0	0	7		1	1	0	0	1	0	0	0
62	0	0	0	0	0	0	0	0	0	0	8	12	1	1	0	0	1	0	0	0
62	4	0	0	0	0	0	0	1	3	0	9	33	1	1	0	0	1	0	0	0
62	6	0	0	0	0	0	0	1	4	0	10	49	1	1	0	0	1	0	0	0
62	1	0	0	1	0	0	0	0	6	0	11	72	1	1	0	0	1	0	0	0
62	7	0	0	0	0	0	0	1	10	0	12	101	1	1	0	0	1	0	0	0
62		0	0	0	0	0	0	1	18	0	13	110	1	1	0	0	1	0	0	0
62		0	0	6	0	0	1	0	23	0	14	106	1	1	0	0	1	0	0	0
63	0	0	0	0	0	0	0	1	4	0	21	93	0	1	0	0	1	1	0	0
63	1	0	0	0	0	0	0	1	5	0	22	94	0	1	0	0	1	1	0	0
63	0	0	0	0	0	0	0	1	8	0	23	109	0	1	0	0	1	1	0	0
63	0	0	0	1	0	0	0	1	10	0	24	138	0	1	0	0	1	1	0	0
63	0	0	0	1	0	0	0	2	11	0	25	155	0	1	0	0	1	1	0	0
63	1	0	0	1	0	1	0	1	16	0	26	158	0	1	0	0	1	1	0	0
63		0	0	0	0	0	0	0	17	0	27	145	0	1	0	0	1	1	0	0
63		0	0	0	0	0	0	0	8	0	28	132	0	1	0	0	1	1	0	0
64	0	0	0	0	0	0	0	0	0	0	12	10	0	1	0	0	0	0	0	1
64	0	0	0	0	0	0	0	0	0	0	13		0	1	0	0	0	0	0	1
64	0	0	0	0	0	0	0	0	0	0	14		0	1	0	0	0	0	0	1
64	0	0	0	0	0	0	0	0	0	0	15		0	1	0	0	0	0	0	1
64	0	0	0	0	0	0	0	0	0	0	16	12	0	1	0	0	0	0	0	1
64	0	0	0	0	0	0	0	0	0	0	17	11	0	1	0	0	0	0	0	1
64		0	0	0	0	0	0	0	0	0	18	9	0	1	0	0	0	0	0	1
64		0	0	0	0	0	0	0	0	0	19		0	1	0	0	0	0	0	1
65	0	0	0	0	0	0	0	0	0	0	9		0	0	0	0	1	0	0	0
65	0	0	0	0	0	0	0	0	0	0	10		0	0	0	0	1	0	0	0
65	0	0	0	0	0	0	0	0	0	0	11		0	0	0	0	1	0	0	0
65	0	0	0	0	0	0	0	0	1	0	12	7	0	0	0	0	1	0	0	0
65	0	0	0	0	0	0	0	0	1	0	13		0	0	0	0	1	0	0	0
65	0	0	0	0	0	0	0	0	2	0	14	15	0	0	0	0	1	0	0	0
65		0	0	0	0	0	0	0	7	0	15		0	0	0	0	1	0	0	0
65		0	0	0	0	0	0	1	14	0	16	30	0	0	0	0	1	0	0	0
66	0	0	0	0	0	0	0	0		0	6		1	1	0	0	0	0	0	1
66	0	0	0	0	0	0	0	0		0	7		1	1	0	0	0	0	0	1
66	0	0	0	0	0	0	0	0	0	0	8		1	1	0	0	0	0	0	1
66	4	0	0	0	0	0	0	0	0	0	9		1	1	0	0	0	0	0	1
66	1	0	0	0	0	0	0	0	0	0	10		1	1	0	0	0	0	0	1
66	0	0	0	0	0	0	0	0	0	0	11	8	1	1	0	0	0	0	0	1
66		0	0	0	0	0	0	0	0	0	12		1	1	0	0	0	0	0	1
66		0	0	0	0	0	0	0	0	0	13		1	1	0	0	0	0	0	1
67	0	0	0	0	0	0	0	0		0	6		0	0	0	0	1	1	1	1
67	0	0	0	0	0	0	0	0		0	7		0	0	0	0	1	1	1	1
67	0	0	0	0	0	0	0	0	0	0	8	112	0	0	0	0	1	1	1	1
67	0	0	0	0	0	0	0	0	1	0	9	0	0	0	0	0	1	1	1	1
67	0	0	0	0	0	0	0	0	1	0	10	0	0	0	0	0	1	1	1	1
67	0	0	0	0	0	0	0	0	1	0	11	143	0	0	0	0	1	1	1	1
67		0	0	0	0	0	0	0	1	0	12		0	0	0	0	1	1	1	1
67		0	0	0	0	0	0	0	1	0	13		0	0	0	0	1	1	1	1
68	0	0	0	0	0	0	0	0		0	7		0	0	1	0	0	1	0	0
68	0	0	0	0	0	0	0	0	0	0	8		0	0	1	0	0	1	0	0
68	0	0	0	0	0	0	0	0	0	0	9		0	0	1	0	0	1	0	0
68	0	0	0	0	0	0	0	0	0	0	10		0	0	1	0	0	1	0	0
68	0	0	0	0	0	0	0	0		0	11		0	0	1	0	0	1	0	0
68	0	0	0	0	0	0	0	0		0	12		0	0	1	0	0	1	0	0
68		0	0	0	0	0	0	0		0	13		0	0	1	0	0	1	0	0
68		0	0	0	0	0	0	0		0	14		0	0	1	0	0	1	0	0
69	1	0	0	0	0	0	0	0		0	7		0	0	0	0	0	0	0	1
69	0	0	0	0	0	0	0	0	0	0	8		0	0	0	0	0	0	0	1
69	0	0	0	0	0	0	0	0	0	0	9		0	0	0	0	0	0	0	1
69	1	0	0	0	0	0	0	0	0	0	10		0	0	0	0	0	0	0	1
69	0	0	0	0	0	0	0	0	0	0	11		0	0	0	0	0	0	0	1
69	0	0	0	0	0	0	0	0	0	0	12		0	0	0	0	0	0	0	1
69		0	0	0	0	0	0	0	0	0	13		0	0	0	0	0	0	0	1
69		0	0	0	0	0	0	0	0	0	14		0	0	0	0	0	0	0	1
70	0	0	0	0	0	0	0	0	0	0	6		1	1	0	0	1	0	0	0
70	1	0	0	0	0	0	0	0	0	0	7		1	1	0	0	1	0	0	0
70	0	0	0	0	0	0	0	0	0	0	8		1	1	0	0	1	0	0	0
70	1	0	0	0	0	0	0	0	1	0	9		1	1	0	0	1	0	0	0
70	0	0	0	0	0	0	0	0	1	0	10		1	1	0	0	1	0	0	0
70	1	0	0	0	0	0	0	0	2	0	11		1	1	0	0	1	0	0	0
70		0	0	0	0	0	0	1	4	0	12		1	1	0	0	1	0	0	0
70		0	0	0	0	0	0	0	4	0	13	20	1	1	0	0	1	0	0	0
71	0	0	0	0	0	0	0	1	0	0	13		0	0	1	0	0	1	0	0
71	0	0	0	0	0	0	0	1		0	14		0	0	1	0	0	1	0	0
71	0	0	0	0	0	0	0	1	0	0	15		0	0	1	0	0	1	0	0
71	0	0	0	0	0	0	0	0	0	0	16		0	0	1	0	0	1	0	0
71	0	0	0	0	0	0	0	0	0	0	17		0	0	1	0	0	1	0	0
71	0	0	0	0	0	0	0	0	0	0	18		0	0	1	0	0	1	0	0
71		0	0	0	0	0	0	1		0	19		0	0	1	0	0	1	0	0
71		0	0	0	0	0	0	0		0	20		0	0	1	0	0	1	0	0
72	0	0	0	0	0	0	0	0		0	7		0	0	0	0	0	0	0	1
72	0	0	0	0	0	0	0	0	0	0	8		0	0	0	0	0	0	0	1
72	0	0	0	0	0	0	0	0	0	0	9	2	0	0	0	0	0	0	0	1
72	1	0	0	0	0	0	0	0	0	0	10		0	0	0	0	0	0	0	1
72	0	0	0	0	0	0	0	0	0	0	11		0	0	0	0	0	0	0	1
72	0	0	0	0	0	0	0	0	0	0	12	4	0	0	0	0	0	0	0	1
72		0	0	0	0	0	0	0	0	0	13		0	0	0	0	0	0	0	1
72		0	0	0	0	0	0	0	0	0	14		0	0	0	0	0	0	0	1
73	0	0	0	0	0	0	0	0	0	0	7		0	0	0	0	0	0	0	1
73	0	0	0	0	0	0	0	0	0	0	8		0	0	0	0	0	0	0	1
73	0	0	0	0	0	0	0	0	0	0	9	2	0	0	0	0	0	0	0	1
73	0	0	0	0	0	0	0	0	0	0	10		0	0	0	0	0	0	0	1
73	0	0	0	0	0	0	0	0	0	0	11		0	0	0	0	0	0	0	1
73	0	0	0	0	0	0	0	0	0	0	12		0	0	0	0	0	0	0	1
73		0	0	0	0	0	0	0	0	0	13		0	0	0	0	0	0	0	1
73		0	0	0	0	0	0	0	0	0	14		0	0	0	0	0	0	0	1
74	0	0	0	0	0	0	0	0		0	6		0	0	0	0	0	0	1	0
74	0	0	0	0	0	0	0	0		0	7		0	0	0	0	0	0	1	0
74	4	0	0	0	0	0	0	0	1	0	8	51	0	0	0	0	0	0	1	0
74	0	0	0	1	0	0	0	0	4	0	9	190	0	0	0	0	0	0	1	0
74	0	0	0	0	0	0	0	0	9	0	10	198	0	0	0	0	0	0	1	0
74	0	0	1	0	0	0	0	0	7	0	11	122	0	0	0	0	0	0	1	0
74		0	0	0	0	0	0	0	3	0	12	62	0	0	0	0	0	0	1	0
74		0	0	0	0	0	0	0	2	0	13	53	0	0	0	0	0	0	1	0
75	0	0	0	0	0	0	0	0	0	0	11		0	0	0	0	0	0	0	1
75	0	0	0	0	0	0	0	0	0	0	12	1	0	0	0	0	0	0	0	1
75	0	0	0	0	0	0	0	0	0	0	13		0	0	0	0	0	0	0	1
75	0	0	0	0	0	0	0	0	0	0	14	6	0	0	0	0	0	0	0	1
75	0	0	0	0	0	0	0	0	0	0	15	5	0	0	0	0	0	0	0	1
75	0	0	0	0	0	0	0	0	0	0	16	5	0	0	0	0	0	0	0	1
75		0	0	0	0	0	0	0	0	0	17	6	0	0	0	0	0	0	0	1
75		0	0	0	0	0	0	0	0	0	18	6	0	0	0	0	0	0	0	1
76	0	0	0	0	0	0	0	0		0	3		0	0	0	0	0	0	1	1
76	0	0	0	0	0	0	0	0		0	4		0	0	0	0	0	0	1	1
76	0	0	0	0	0	0	0	0		0	5		0	0	0	0	0	0	1	1
76	0	0	0	0	0	0	0	0		0	6		0	0	0	0	0	0	1	1
76	0	0	0	0	0	0	0	0		0	7		0	0	0	0	0	0	1	1
76	0	0	0	0	0	0	0	0		0	8		0	0	0	0	0	0	1	1
76		0	0	0	0	0	0	0	0	0	9		0	0	0	0	0	0	1	1
76		0	0	0	0	0	0	0		0	10		0	0	0	0	0	0	1	1
77	0	0	0	0	0	0	0	0	0	0	20		0	0	0	0	0	0	1	1
77	0	0	0	0	0	0	0	0	0	0	21		0	0	0	0	0	0	1	1
77	0	0	0	0	0	0	0	0	0	0	22		0	0	0	0	0	0	1	1
77	0	0	0	0	0	0	0	0		0	23		0	0	0	0	0	0	1	1
77	0	0	0	0	0	0	0	0		0	24		0	0	0	0	0	0	1	1
77	0	0	0	0	0	0	0	0		0	25		0	0	0	0	0	0	1	1
77		0	0	0	0	0	0	0		0	26		0	0	0	0	0	0	1	1
77		0	0	0	0	0	0	0		0	27		0	0	0	0	0	0	1	1
78	0	0	0	0	0	0	0	0		0	5		0	0	0	0	1	0	0	0
78	0	0	0	0	0	0	0	0		0	6		0	0	0	0	1	0	0	0
78	1	0	0	0	0	0	0	0	0	0	7	0	0	0	0	0	1	0	0	0
78	1	0	0	0	0	0	0	0	0	0	8	2	0	0	0	0	1	0	0	0
78	0	0	0	0	0	0	0	0	0	0	9	0	0	0	0	0	1	0	0	0
78	0	0	0	0	0	0	0	1	0	0	10	0	0	0	0	0	1	0	0	0
78		0	0	0	0	0	0	0		0	11		0	0	0	0	1	0	0	0
78		0	0	0	0	0	0	0		0	12		0	0	0	0	1	0	0	0
79	0	0	0	0	0	0	0	0		0	8		1	1	0	0	1	1	0	0
79	0	0	0	0	0	0	0	0		0	9		1	1	0	0	1	1	0	0
79	1	0	0	0	0	0	0	0		0	10		1	1	0	0	1	1	0	0
79	0	0	0	0	0	0	0	1	0	0	11	2	1	1	0	0	1	1	0	0
79	1	0	0	0	0	0	0	1	0	0	12	2	1	1	0	0	1	1	0	0
79	1	0	0	0	0	0	0	0		0	13	1	1	1	0	0	1	1	0	0
79		0	0	0	0	0	0	0		0	14	0	1	1	0	0	1	1	0	0
79		0	0	0	0	0	0	0		0	15	1	1	1	0	0	1	1	0	0
80	0	0	0	0	0	0	0	0		0	16	9	0	0	0	0	0	0	0	1
80	0	0	0	0	0	0	0	0		0	17	0	0	0	0	0	0	0	0	1
80	0	0	0	0	0	0	0	0		0	18	0	0	0	0	0	0	0	0	1
80	2	0	0	0	0	0	0	0		0	19	0	0	0	0	0	0	0	0	1
80	2	0	0	0	0	0	0	0		0	20	0	0	0	0	0	0	0	0	1
80	0	0	0	0	0	0	0	0		0	21	10	0	0	0	0	0	0	0	1
80		0	0	0	0	0	0	0	0	0	22	10	0	0	0	0	0	0	0	1
80		0	0	0	0	0	0	0	0	0	23	9	0	0	0	0	0	0	0	1
81	0	0	0	0	0	0	0	0		0	8	0	0	0	1	0	0	1	0	0
81	0	0	0	0	0	0	0	0		0	9	0	0	0	1	0	0	1	0	0
81	0	0	0	0	0	0	0	1	0	0	10	0	0	0	1	0	0	1	0	0
81	1	0	0	0	0	0	0	1	0	0	11	0	0	0	1	0	0	1	0	0
81	0	0	0	0	0	0	0	1	0	0	12	0	0	0	1	0	0	1	0	0
81	0	0	0	0	0	0	0	0	0	0	13	0	0	0	1	0	0	1	0	0
81		0	0	0	0	0	0	0	0	0	14	0	0	0	1	0	0	1	0	0
81		0	0	0	0	0	0	1	0	0	15	0	0	0	1	0	0	1	0	0
82	1	0	0	0	0	0	0	0		0	11		0	0	0	0	1	0	0	0
82	1	0	0	0	0	0	0	0	0	0	12	0	0	0	0	0	1	0	0	0
82	3	0	0	0	0	0	0	1	0	0	13	0	0	0	0	0	1	0	0	0
82	6	0	0	0	0	0	0	0	1	0	14	10	0	0	0	0	1	0	0	0
82	9	0	0	1	0	0	0	0	3	0	15	0	0	0	0	0	1	0	0	0
82	5	0	0	0	0	0	0	0	5	0	16	24	0	0	0	0	1	0	0	0
82		0	0	0	0	0	0	0	0	0	17	0	0	0	0	0	1	0	0	0
82		0	0	1	0	0	0	0		0	18	24	0	0	0	0	1	0	0	0
83	2	0	0	0	0	0	0	0	0	0	9	0	1	1	1	0	0	1	0	0
83	1	0	0	0	0	0	0	0	0	0	10	0	1	1	1	0	0	1	0	0
83	2	0	0	0	0	0	0	0	0	0	11	9	1	1	1	0	0	1	0	0
83	4	0	0	0	0	0	0	1	0	0	12	9	1	1	1	0	0	1	0	0
83	3	0	0	0	0	0	0	0	1	0	13	14	1	1	1	0	0	1	0	0
83	0	0	0	0	0	0	0	3	1	0	14	9	1	1	1	0	0	1	0	0
83		0	0	0	0	0	0	3	1	0	15	8	1	1	1	0	0	1	0	0
83		0	0	0	0	0	0	3	1	0	16	8	1	1	1	0	0	1	0	0
84	0	0	0	0	0	0	0	0		0	9		1	1	0	0	1	1	0	0
84	0	0	0	0	0	0	0	0	0	0	10	0	1	1	0	0	1	1	0	0
84	0	0	0	0	0	0	0	1	0	0	11	0	1	1	0	0	1	1	0	0
84	0	0	0	0	0	0	0	1	0	0	12	0	1	1	0	0	1	1	0	0
84	2	0	0	0	0	0	0	1	0	0	13	0	1	1	0	0	1	1	0	0
84	0	0	0	0	0	0	0	0	0	0	14	0	1	1	0	0	1	1	0	0
84		0	0	0	0	0	0	0	1	0	15	0	1	1	0	0	1	1	0	0
84		0	0	0	0	0	0	0	0	0	16	0	1	1	0	0	1	1	0	0
85	1	0	0	0	0	0	0	0	0	0	8	0	1	1	0	0	1	1	0	0
85	2	0	0	0	0	0	0	0	0	0	9	0	1	1	0	0	1	1	0	0
85	0	0	0	0	0	0	0	1	0	0	10	0	1	1	0	0	1	1	0	0
85	1	0	0	0	0	0	0	1	1	0	11	0	1	1	0	0	1	1	0	0
85	1	0	0	0	0	0	0	1	0	0	12	0	1	1	0	0	1	1	0	0
85	1	0	0	0	0	0	0	1	0	0	13	0	1	1	0	0	1	1	0	0
85		0	0	0	0	0	0	1	0	0	14	6	1	1	0	0	1	1	0	0
85		0	0	0	0	0	0	0	0	0	15	0	1	1	0	0	1	1	0	0
86	2	0	0	0	0	0	0	0	0	0	8	0	1	1	0	0	1	0	0	0
86	3	0	0	0	0	0	0	0	0	0	9	0	1	1	0	0	1	0	0	0
86	9	0	0	0	0	0	0	1	0	0	10	0	1	1	0	0	1	0	0	0
86	6	0	0	0	0	0	0	1	1	0	11	7	1	1	0	0	1	0	0	0
86	8	0	0	0	0	0	0	2	2	0	12	7	1	1	0	0	1	0	0	0
86	4	0	0	1	0	0	0	4	3	0	13	36	1	1	0	0	1	0	0	0
86		0	0	2	0	0	0	0	4	0	14	45	1	1	0	0	1	0	0	0
86		0	0	1	0	0	0	0	4	0	15	51	1	1	0	0	1	0	0	0
87	0	0	0	0	0	0	0	0	0	0	9	0	0	0	0	0	1	0	0	0
87	0	0	0	0	0	0	0	0	0	0	10	0	0	0	0	0	1	0	0	0
87	0	0	0	0	0	0	0	0		0	11		0	0	0	0	1	0	0	0
87	0	0	0	0	0	0	0	0		0	12		0	0	0	0	1	0	0	0
87	0	0	0	0	0	0	0	0		0	13		0	0	0	0	1	0	0	0
87	0	0	0	0	0	0	0	0		0	14		0	0	0	0	1	0	0	0
87		0	0	0	0	0	0	0		0	15		0	0	0	0	1	0	0	0
87		0	0	0	0	0	0	0		0	16		0	0	0	0	1	0	0	0
88	8	0	0	0	0	0	0	0	0	0	8	0	1	1	0	0	1	0	0	0
88	18	0	0	0	0	0	0	0	0	0	9	3	1	1	0	0	1	0	0	0
88	25	0	0	0	0	0	0	1	1	0	10	0	1	1	0	0	1	0	0	0
88	31	0	0	0	0	0	0	3	0	0	11	0	1	1	0	0	1	0	0	0
88	18	0	0	0	0	0	0	1	2	0	12	0	1	1	0	0	1	0	0	0
88	15	0	0	0	0	0	0	0	2	0	13	36	1	1	0	0	1	0	0	0
88		1	0	0	0	0	0	3	3	0	14	39	1	1	0	0	1	0	0	0
88		0	0	0	0	0	0	2	4	0	15	15	1	1	0	0	1	0	0	0
89	3	0	0	0	0	0	0	0	0	0	8	0	1	1	0	0	1	1	1	0
89	3	0	0	0	0	0	0	0	1	0	9	17	1	1	0	0	1	1	1	0
89	0	0	0	0	0	0	0	1	3	0	10	28	1	1	0	0	1	1	1	0
89	5	0	0	0	0	0	0	3	4	0	11	40	1	1	0	0	1	1	1	0
89	2	0	1	0	1	0	0	2	5	0	12	53	1	1	0	0	1	1	1	0
89	2	1	0	2	2	0	0	2	7	0	13	59	1	1	0	0	1	1	1	0
89		0	0	1	1	0	1	1	9	0	14	52	1	1	0	0	1	1	1	0
89		0	0	1	0	0	1	1	10	0	15	54	1	1	0	0	1	1	1	0
90	1	0	0	0	0	0	0	0	0	0	8	0	1	1	1	0	0	1	0	0
90	1	0	0	0	0	0	0	0	0	0	9	0	1	1	1	0	0	1	0	0
90	2	0	0	0	0	0	0	1	0	0	10	0	1	1	1	0	0	1	0	0
90	0	0	0	0	0	0	0	0	0	0	11	5	1	1	1	0	0	1	0	0
90	0	0	0	0	0	0	0	0	0	0	12	0	1	1	1	0	0	1	0	0
90	1	0	0	0	0	0	0	1	0	0	13	0	1	1	1	0	0	1	0	0
90		0	0	0	0	0	0	1	1	0	14	0	1	1	1	0	0	1	0	0
90		0	0	0	0	0	0	1	0	0	15	4	1	1	1	0	0	1	0	0
91	0	0	0	0	0	0	0	0		0	7		0	1	1	0	0	1	0	0
91	1	0	0	0	0	0	0	0	0	0	8	0	0	1	1	0	0	1	0	0
91	1	0	0	0	0	0	0	1	0	0	9	0	0	1	1	0	0	1	0	0
91	0	0	0	0	0	0	0	0	0	0	10	5	0	1	1	0	0	1	0	0
91	0	0	0	0	0	0	0	0	0	0	11	5	0	1	1	0	0	1	0	0
91	0	0	0	0	0	0	0	0	0	0	12	15	0	1	1	0	0	1	0	0
91		0	0	0	0	0	0	0	0	0	13	15	0	1	1	0	0	1	0	0
91		0	0	0	0	0	0	0	0	0	14	15	0	1	1	0	0	1	0	0
92	0	0	0	0	0	0	0	0		0	6		1	1	1	0	0	1	0	0
92	1	0	0	0	0	0	0	0		0	7		1	1	1	0	0	1	0	0
92	1	0	0	0	0	0	0	1	0	0	8	0	1	1	1	0	0	1	0	0
92	0	0	0	0	0	0	0	0	0	0	9	0	1	1	1	0	0	1	0	0
92	0	0	0	0	0	0	0	0	0	0	10	0	1	1	1	0	0	1	0	0
92	0	0	0	0	0	0	0	0	0	0	11	0	1	1	1	0	0	1	0	0
92		0	0	0	0	0	0	2	0	0	12	0	1	1	1	0	0	1	0	0
92		0	0	0	0	0	0	2	0	0	13	65	1	1	1	0	0	1	0	0
93	2	0	0	0	0	0	0	0	0	0	7		0	0	0	0	1	0	0	0
93	2	0	0	0	0	0	0	0	0	0	8	0	0	0	0	0	1	0	0	0
93	2	0	0	0	0	0	0	2	0	0	9	5	0	0	0	0	1	0	0	0
93	2	0	0	0	0	0	0	1	0	0	10	5	0	0	0	0	1	0	0	0
93	2	0	0	0	0	0	0	2	0	0	11	2	0	0	0	0	1	0	0	0
93	2	0	0	0	0	0	0	2	0	0	12	11	0	0	0	0	1	0	0	0
93		0	0	0	0	0	0	0		0	13		0	0	0	0	1	0	0	0
93		0	0	0	0	0	0	0		0	14		0	0	0	0	1	0	0	0
94	0	0	0	0	0	0	0	0		0	6		0	0	0	0	1	0	0	0
94	1	0	0	0	0	0	0	0		0	7		0	0	0	0	1	0	0	0
94	0	0	0	0	0	0	0	1	0	0	8	0	0	0	0	0	1	0	0	0
94	1	0	0	0	0	0	0	1	0	0	9	0	0	0	0	0	1	0	0	0
94	0	0	0	0	0	0	0	1	0	0	10	0	0	0	0	0	1	0	0	0
94	1	0	0	0	0	0	0	1	0	0	11	0	0	0	0	0	1	0	0	0
94		0	0	0	0	0	0	1	0	0	12	0	0	0	0	0	1	0	0	0
94		0	0	0	0	0	0	0	0	0	13	0	0	0	0	0	1	0	0	0
95	0	0	0	0	0	0	0	0		0	6		0	0	0	0	0	0	0	1
95	2	0	0	0	0	0	0	0		0	7		0	0	0	0	0	0	0	1
95	0	0	0	0	0	0	0	1	0	0	8	1	0	0	0	0	0	0	0	1
95	0	0	0	0	0	0	0	0		0	9		0	0	0	0	0	0	0	1
95	0	0	0	0	0	0	0	0		0	10		0	0	0	0	0	0	0	1
95	0	0	0	0	0	0	0	0	0	0	11	0	0	0	0	0	0	0	0	1
95		0	0	0	0	0	0	0	0	0	12	0	0	0	0	0	0	0	0	1
95		0	0	0	0	0	0	0	0	0	13	0	0	0	0	0	0	0	0	1
96	1	0	0	0	0	0	0	0	0	0	10	0	1	1	0	0	0	0	1	0
96	1	0	0	0	0	0	0	0	0	0	11	0	1	1	0	0	0	0	1	0
96	1	0	0	0	0	0	0	0	0	0	12	10	1	1	0	0	0	0	1	0
96	4	0	0	0	0	0	0	0	0	0	13	10	1	1	0	0	0	0	1	0
96	1	0	0	0	0	0	0	1	0	0	14	9	1	1	0	0	0	0	1	0
96	1	0	0	0	0	0	0	1	0	0	15	13	1	1	0	0	0	0	1	0
96		0	0	0	0	0	0	1	0	0	16	13	1	1	0	0	0	0	1	0
96		0	0	0	0	0	0	0	0	0	17	50	1	1	0	0	0	0	1	0
97	1	0	0	0	0	0	0	0	0	0	25	0	0	0	0	0	0	0	1	0
97	1	0	0	0	0	0	0	0	0	0	26	5	0	0	0	0	0	0	1	0
97	0	0	0	0	0	0	0	0	0	0	27	5	0	0	0	0	0	0	1	0
97	0	0	0	0	0	0	0	0	0	0	28	5	0	0	0	0	0	0	1	0
97	0	0	0	0	0	0	0	0	0	0	29	0	0	0	0	0	0	0	1	0
97	0	0	0	0	0	0	0	0	0	0	30	0	0	0	0	0	0	0	1	0
97		0	0	0	0	0	0	0	0	0	31	5	0	0	0	0	0	0	1	0
97		0	0	0	0	0	0	0	0	0	32	5	0	0	0	0	0	0	1	0
98	0	0	0	0	0	0	0	0	1	0	14	0	0	0	0	0	0	1	0	0
98	0	0	0	0	0	0	0	0	1	0	15	0	0	0	0	0	0	1	0	0
98	0	0	0	0	0	0	0	0	0	0	16	9	0	0	0	0	0	1	0	0
98	0	0	0	0	0	0	0	0	0	0	17	9	0	0	0	0	0	1	0	0
98	0	0	0	0	0	0	0	0	0	0	18	9	0	0	0	0	0	1	0	0
98	0	0	0	0	0	0	0	0	0	0	19	9	0	0	0	0	0	1	0	0
98		0	0	0	0	0	0	0	14	0	20	0	0	0	0	0	0	1	0	0
98		0	0	0	0	0	0	0		0	21		0	0	0	0	0	1	0	0
99	3	0	0	0	0	0	0	0	0	0	13	9	1	1	0	0	0	0	1	1
99	2	0	0	0	0	0	0	0	0	0	14	18	1	1	0	0	0	0	1	1
99	2	0	0	0	0	0	0	0	0	0	15	30	1	1	0	0	0	0	1	1
99	0	0	0	0	0	0	0	0	0	0	16	44	1	1	0	0	0	0	1	1
99	1	0	0	0	0	0	0	0	0	0	17	39	1	1	0	0	0	0	1	1
99	2	0	0	0	0	0	0	0	1	0	18	36	1	1	0	0	0	0	1	1
99		0	0	0	0	0	0	0	1	0	19	25	1	1	0	0	0	0	1	1
99		0	0	0	0	0	0	0	0	0	20	17	1	1	0	0	0	0	1	1
100	1	0	0	0	0	0	0	0	0	0	12	0	0	0	1	0	0	1	0	0
100	0	0	0	0	0	0	0	1	0	0	13	0	0	0	1	0	0	1	0	0
100	0	0	0	0	0	0	0	1	0	0	14	0	0	0	1	0	0	1	0	0
100	6	0	0	0	0	0	0	0	0	0	15	0	0	0	1	0	0	1	0	0
100	3	0	0	0	0	0	0	1	1	0	16	0	0	0	1	0	0	1	0	0
100	0	0	0	0	0	0	0	0	1	0	17	66	0	0	1	0	0	1	0	0
100		0	0	0	0	0	0	3	1	1	18	80	0	0	1	0	0	1	0	0
100		0	0	0	0	0	0	2	1	2	19	88	0	0	1	0	0	1	0	0
101	5	0	0	0	0	0	0	0	0	0	11	0	1	1	1	0	0	1	0	0
101	4	1	0	0	0	1	0	2	0	0	12	5	1	1	1	0	0	1	0	0
101	1	0	0	0	0	0	0	1	0	0	13	0	1	1	1	0	0	1	0	0
101	28	0	0	4	0	0	0	3	1	0	14	0	1	1	1	0	0	1	0	0
101	31	0	0	0	0	0	0	1	1	0	15	7	1	1	1	0	0	1	0	0
101	4	0	2	0	0	3	0	0	2	0	16	52	1	1	1	0	0	1	0	0
101		0	0	8	2	0	0	2	4	0	17	76	1	1	1	0	0	1	0	0
101		1	0	7	0	1	0	1	3	0	18	85	1	1	1	0	0	1	0	0
102	0	0	0	0	0	0	0	0	0	0	8	0	1	1	0	0	0	1	0	0
102	0	0	0	0	0	0	0	0	0	0	9	0	1	1	0	0	0	1	0	0
102	1	0	0	0	0	0	0	1	0	0	10	0	1	1	0	0	0	1	0	0
102	1	0	0	0	0	0	0	2	0	0	11	0	1	1	0	0	0	1	0	0
102	1	0	0	0	0	0	0	1	0	0	12	0	1	1	0	0	0	1	0	0
102	0	0	0	0	0	0	0	2	0	0	13	0	1	1	0	0	0	1	0	0
102		0	0	0	0	0	0	1	0	0	14	7	1	1	0	0	0	1	0	0
102		0	0	0	0	0	0	2	1	0	15	0	1	1	0	0	0	1	0	0
103	0	0	0	0	0	0	0	0	0	0	12	4	0	1	1	0	0	1	0	0
103	0	0	0	0	0	1	0	1	0	0	13	4	0	1	1	0	0	1	0	0
103	3	0	0	0	0	0	0	2	0	0	14		0	1	1	0	0	1	0	0
103	2	0	0	0	0	0	0	1	0	0	15	7	0	1	1	0	0	1	0	0
103	3	0	0	0	0	0	0	1	0	0	16		0	1	1	0	0	1	0	0
103	1	0	0	0	0	0	0	1	0	0	17	4	0	1	1	0	0	1	0	0
103		0	0	0	0	0	0	1	1	0	18	11	0	1	1	0	0	1	0	0
103		0	0	1	0	0	0	2	2	0	19		0	1	1	0	0	1	0	0
104	1	0	0	0	0	0	0	0	1	0	12	20	1	1	0	0	1	1	1	0
104	1	0	0	0	0	0	0	2	1	0	13		1	1	0	0	1	1	1	0
104	1	0	0	0	0	0	0	1	1	0	14	30	1	1	0	0	1	1	1	0
104	0	0	0	0	0	0	0	1	1	0	15	34	1	1	0	0	1	1	1	0
104	0	0	0	0	0	0	0	3	1	0	16	28	1	1	0	0	1	1	1	0
104	2	0	0	0	0	0	0	1	2	0	17	0	1	1	0	0	1	1	1	0
104		0	0	0	0	0	0	1	2	0	18	0	1	1	0	0	1	1	1	0
104		0	0	0	0	0	0	1	3	0	19	44	1	1	0	0	1	1	1	0
105	2	0	0	0	0	0	0	0	0	0	9	0	1	1	0	0	1	0	0	0
105	1	0	0	0	0	0	0	0	0	0	10	4	1	1	0	0	1	0	0	0
105	3	0	0	0	0	0	0	1	0	0	11		1	1	0	0	1	0	0	0
105	1	0	0	0	0	0	0	1	0	0	12	6	1	1	0	0	1	0	0	0
105	3	0	0	0	0	0	0	0	0	0	13	6	1	1	0	0	1	0	0	0
105	3	0	0	0	0	0	0	0	0	0	14		1	1	0	0	1	0	0	0
105		0	0	0	0	0	0	0	0	0	15		1	1	0	0	1	0	0	0
105		0	0	0	0	0	0	0	0	0	16	11	1	1	0	0	1	0	0	0
106	0	0	0	0	0	0	0	0	0	0	16		1	1	0	0	1	0	0	0
106	0	0	0	0	0	0	0	2	0	0	17	5	1	1	0	0	1	0	0	0
106	0	0	0	0	0	0	0	1	1	0	18		1	1	0	0	1	0	0	0
106	0	0	0	0	0	0	0	1	1	0	19		1	1	0	0	1	0	0	0
106	0	0	0	0	0	0	0	3	2	0	20	21	1	1	0	0	1	0	0	0
106	2	0	0	2	0	0	0	1	2	0	21	32	1	1	0	0	1	0	0	0
106		0	0	1	0	0	0	1	3	0	22	47	1	1	0	0	1	0	0	0
106		0	2	0	0	0	0	0	7	0	23	69	1	1	0	0	1	0	0	0
107	1	0	0	0	0	0	0	0	0	0	12		1	1	0	0	1	1	0	0
107	4	0	0	0	0	0	0	1	1	0	13		1	1	0	0	1	1	0	0
107	7	0	0	0	0	0	0	2	2	0	14		1	1	0	0	1	1	0	0
107	1	0	0	0	0	0	0	1	1	0	15		1	1	0	0	1	1	0	0
107	1	0	0	0	1	0	0	2	2	0	16		1	1	0	0	1	1	0	0
107	1	0	0	0	0	0	0	3	2	0	17	42	1	1	0	0	1	1	0	0
107		0	0	2	0	0	0	1	1	0	18	68	1	1	0	0	1	1	0	0
107		0	0	2	0	0	0	0	3	0	19	72	1	1	0	0	1	1	0	0
108	2	0	0	0	0	0	0	0		0	8		1	1	0	0	1	1	0	0
108	4	0	0	0	0	1	0	0	0	0	9	1	1	1	0	0	1	1	0	0
108	3	0	0	0	0	0	0	1	0	0	10	0	1	1	0	0	1	1	0	0
108	6	0	0	0	0	0	0	1	0	0	11		1	1	0	0	1	1	0	0
108	6	0	0	0	0	1	0	0	1	0	12		1	1	0	0	1	1	0	0
108	2	0	0	1	0	2	0	0	3	0	13		1	1	0	0	1	1	0	0
108		2	0	1	0	5	0	0	7	0	14	39	1	1	0	0	1	1	0	0
108		0	1	2	0	1	0	0	7	0	15	48	1	1	0	0	1	1	0	0
109	0	0	0	0	0	0	0	0		0	24		0	0	0	0	0	0	1	1
109	0	0	0	0	0	0	0	0		0	25		0	0	0	0	0	0	1	1
109	0	0	0	0	0	0	0	0		0	26		0	0	0	0	0	0	1	1
109	5	0	0	0	0	0	0	0		0	27		0	0	0	0	0	0	1	1
109	0	0	0	0	0	0	0	0		0	28		0	0	0	0	0	0	1	1
109	1	0	0	0	0	0	0	0	0	0	29		0	0	0	0	0	0	1	1
109		0	0	0	0	0	0	0		0	30		0	0	0	0	0	0	1	1
109		0	0	0	0	0	0	0		0	31		0	0	0	0	0	0	1	1
110	6	0	0	0	0	0	0	0	0	0	8		1	1	0	0	1	0	0	0
110	3	0	0	0	0	0	0	0	0	0	9		1	1	0	0	1	0	0	0
110	4	0	0	1	0	1	0	1	0	0	10	8	1	1	0	0	1	0	0	0
110	11	0	0	1	0	0	0	0	1	0	11	11	1	1	0	0	1	0	0	0
110	4	1	0	1	0	0	0	2	2	0	12	11	1	1	0	0	1	0	0	0
110	4	0	1	1	0	0	0	2	4	0	13	35	1	1	0	0	1	0	0	0
110		0	0	2	0	0	0	1	5	0	14	39	1	1	0	0	1	0	0	0
110		0	0	3	0	0	0	2	7	0	15		1	1	0	0	1	0	0	0
111	4	0	0	2	0	0	0	3		0	16		0	0	0	0	1	0	0	0
111	8	0	0	4	0	0	0	7		0	17		0	0	0	0	1	0	0	0
111	12	0	0	0	0	0	0	0		0	18		0	0	0	0	1	0	0	0
111	5	1	0	0	0	0	0	0		0	19		0	0	0	0	1	0	0	0
111	1	0	0	1	0	0	0	0		0	20		0	0	0	0	1	0	0	0
111	2	1	0	1	0	0	0	0		0	21		0	0	0	0	1	0	0	0
111		0	0	0	0	0	0	0		0	22		0	0	0	0	1	0	0	0
111		0	0	0	0	0	0	0		0	23		0	0	0	0	1	0	0	0
112	3	0	0	0	0	0	0	0	0	0	10	2	1	1	0	0	1	0	0	0
112	1	0	0	0	0	0	0	0	0	0	11	6	1	1	0	0	1	0	0	0
112	2	0	0	0	0	0	0	0	0	0	12		1	1	0	0	1	0	0	0
112	0	0	0	1	0	0	0	0	0	0	13	8	1	1	0	0	1	0	0	0
112	2	0	0	0	0	0	0	0	0	0	14		1	1	0	0	1	0	0	0
112	0	0	0	0	0	0	0	1	0	0	15	1	1	1	0	0	1	0	0	0
112		0	0	0	0	0	0	1	0	0	16		1	1	0	0	1	0	0	0
112		0	0	1	0	0	0	1	1	0	17	1	1	1	0	0	1	0	0	0
113	3	0	0	2	0	0	0	0	0	0	10	5	1	1	1	0	0	1	0	0
113	0	0	0	0	0	0	0	0	0	0	11	8	1	1	1	0	0	1	0	0
113	0	0	0	0	0	0	0	0	0	0	12	13	1	1	1	0	0	1	0	0
113	0	0	0	0	0	0	0	0	0	0	13	13	1	1	1	0	0	1	0	0
113	1	0	0	0	0	0	0	2	0	0	14	16	1	1	1	0	0	1	0	0
113	0	0	0	0	0	0	0	2	0	0	15	33	1	1	1	0	0	1	0	0
113		0	0	1	0	0	0	2	1	0	16	24	1	1	1	0	0	1	0	0
113		0	0	1	1	0	0	2	1	0	17	22	1	1	1	0	0	1	0	0
114	1	0	0	0	0	0	0	3	0	0	9	6	1	1	0	0	1	0	0	0
114	0	0	0	0	0	0	0	0	0	0	10		1	1	0	0	1	0	0	0
114	0	0	0	0	0	0	0	0	0	0	11		1	1	0	0	1	0	0	0
114	1	0	0	0	0	0	0	1	2	0	12	2	1	1	0	0	1	0	0	0
114	3	0	0	0	0	0	0	2	2	0	13	2	1	1	0	0	1	0	0	0
114	0	0	0	0	0	0	0	2	3	0	14	29	1	1	0	0	1	0	0	0
114		0	0	0	0	0	0	1	3	0	15	26	1	1	0	0	1	0	0	0
114		0	0	0	0	0	0	1	3	0	16	29	1	1	0	0	1	0	0	0
115	0	0	0	0	0	0	0	1	0	0	8	2	0	0	1	0	0	1	0	0
115	1	0	0	0	0	0	0	1		0	9	2	0	0	1	0	0	1	0	0
115	0	0	0	0	0	0	0	0		0	10		0	0	1	0	0	1	0	0
115	0	0	0	0	0	0	0	0		0	11		0	0	1	0	0	1	0	0
115	0	0	0	0	0	0	0	0		0	12		0	0	1	0	0	1	0	0
115	0	0	0	0	0	0	0	0		0	13		0	0	1	0	0	1	0	0
115		0	0	0	0	0	0	0		0	14		0	0	1	0	0	1	0	0
115		0	0	0	0	0	0	0		0	15		0	0	1	0	0	1	0	0
116	2	0	0	0	0	0	0	0	0	0	8		0	0	0	0	1	0	0	0
116	4	0	0	0	0	0	0	1	0	0	9		0	0	0	0	1	0	0	0
116	4	0	0	0	0	0	0	2	0	0	10	6	0	0	0	0	1	0	0	0
116	0	0	0	0	0	0	0	2		0	11		0	0	0	0	1	0	0	0
116	0	0	0	0	0	0	0	1	0	0	12		0	0	0	0	1	0	0	0
116	0	0	0	0	0	0	0	0		0	13		0	0	0	0	1	0	0	0
116		0	0	0	0	0	0	0		0	14		0	0	0	0	1	0	0	0
116		0	0	0	0	0	0	0		0	15		0	0	0	0	1	0	0	0
117	2	0	0	0	0	0	0	0	0	0	10		1	1	0	0	1	0	0	0
117	0	0	0	0	0	0	0	0	0	0	11		1	1	0	0	1	0	0	0
117	3	0	0	0	0	0	0	1	1	0	12	20	1	1	0	0	1	0	0	0
117	2	0	0	0	0	0	0	0		0	13	0	1	1	0	0	1	0	0	0
117	2	0	0	1	0	0	0	0		0	14	0	1	1	0	0	1	0	0	0
117	4	0	0	0	0	0	0	0	1	0	15	0	1	1	0	0	1	0	0	0
117		0	0	0	0	0	0	0	1	0	16	0	1	1	0	0	1	0	0	0
117		0	0	2	0	0	0	0	2	0	17	0	1	1	0	0	1	0	0	0
118	0	0	0	0	0	0	0	0	2	0	9	28	0	0	0	0	1	1	1	1
118	0	0	0	0	0	0	0	0	2	0	10	52	0	0	0	0	1	1	1	1
118	0	0	0	0	0	0	0	0	0	0	11	75	0	0	0	0	1	1	1	1
118	0	0	0	0	0	0	0	0	0	0	12	77	0	0	0	0	1	1	1	1
118	0	0	0	0	0	0	0	0	0	0	13	78	0	0	0	0	1	1	1	1
118	0	0	0	0	0	0	0	0	0	0	14	76	0	0	0	0	1	1	1	1
118		0	0	0	0	0	0	0	0	0	15	77	0	0	0	0	1	1	1	1
118		0	0	0	0	0	0	0	0	0	16	64	0	0	0	0	1	1	1	1
119	0	0	0	0	0	0	0	0		0	12	0	1	1	0	0	1	0	0	0
119	0	0	0	0	0	0	0	0	0	0	13	0	1	1	0	0	1	0	0	0
119	0	0	0	0	0	0	0	0	0	0	14	0	1	1	0	0	1	0	0	0
119	0	0	0	0	0	0	0	1	0	0	15	0	1	1	0	0	1	0	0	0
119	1	0	0	0	0	0	0	1	0	0	16	0	1	1	0	0	1	0	0	0
119	0	0	0	0	0	0	0	2	0	0	17	0	1	1	0	0	1	0	0	0
119		0	0	0	0	0	0	1		0	18		1	1	0	0	1	0	0	0
119		0	0	0	0	0	0	0		0	19		1	1	0	0	1	0	0	0
120	0	0	0	0	0	0	0	0	0	0	10	0	0	0	0	0	0	0	1	1
120	0	0	0	0	0	0	0	0	0	0	11	41	0	0	0	0	0	0	1	1
120	0	0	0	0	0	0	0	0	0	0	12	41	0	0	0	0	0	0	1	1
120	0	0	0	0	0	0	0	0	0	0	13	87	0	0	0	0	0	0	1	1
120	0	0	0	0	0	0	0	0	0	0	14	0	0	0	0	0	0	0	1	1
120	0	0	0	0	0	0	0	0	0	0	15	69	0	0	0	0	0	0	1	1
120		0	0	0	0	0	0	0	0	0	16	0	0	0	0	0	0	0	1	1
120		0	0	0	0	0	0	0	0	0	17	0	0	0	0	0	0	0	1	1
121	0	0	0	0	0	0	0	0		0	10	0	1	1	0	0	1	0	0	0
121	0	0	0	0	0	0	0	0		0	11	0	1	1	0	0	1	0	0	0
121	0	0	0	0	0	0	0	0	0	0	12	0	1	1	0	0	1	0	0	0
121	1	0	0	0	0	0	0	0	0	0	13	0	1	1	0	0	1	0	0	0
121	0	0	0	0	0	0	0	0	0	0	14	6	1	1	0	0	1	0	0	0
121	0	0	0	0	0	0	0	0	0	0	15	0	1	1	0	0	1	0	0	0
121		0	0	0	0	0	0	0	0	0	16	4	1	1	0	0	1	0	0	0
121		0	0	0	0	0	0	0	0	0	17	4	1	1	0	0	1	0	0	0
122	2	0	0	0	0	0	0	0	0	0	10	0	1	1	0	0	0	0	1	0
122	0	0	0	0	0	0	0	0	0	0	11	0	1	1	0	0	0	0	1	0
122	1	0	0	0	0	0	0	0	0	0	12	0	1	1	0	0	0	0	1	0
122	2	0	0	0	0	0	0	0		0	13		1	1	0	0	0	0	1	0
122	1	0	0	0	0	0	0	1	1	0	14	0	1	1	0	0	0	0	1	0
122	0	0	1	0	0	0	0	1	1	0	15	0	1	1	0	0	0	0	1	0
122		0	0	0	0	0	0	0	1	0	16	0	1	1	0	0	0	0	1	0
122		0	0	0	0	0	0	0	0	0	17	0	1	1	0	0	0	0	1	0
123	0	0	0	0	0	0	0	0	0	0	12		0	0	0	0	1	0	0	0
123	0	0	0	0	0	0	0	0	0	0	13	0	0	0	0	0	1	0	0	0
123	1	0	0	0	0	0	0	1	0	0	14	0	0	0	0	0	1	0	0	0
123	0	0	0	0	0	0	0	0	0	0	15	0	0	0	0	0	1	0	0	0
123	0	0	0	0	0	0	0	0	0	0	16	0	0	0	0	0	1	0	0	0
123	0	0	0	0	0	0	0	0	0	0	17	0	0	0	0	0	1	0	0	0
123		0	0	0	0	0	0	0		0	18		0	0	0	0	1	0	0	0
123		0	0	0	0	0	0	0		0	19		0	0	0	0	1	0	0	0
124	0	0	0	0	0	0	0	8	0	0	10	22	0	0	0	0	1	0	0	0
124	0	0	0	0	0	0	0	9	0	0	11	32	0	0	0	0	1	0	0	0
124	0	0	0	0	0	0	0	12		0	12	37	0	0	0	0	1	0	0	0
124	0	0	0	0	0	0	0	11		0	13	37	0	0	0	0	1	0	0	0
124	0	0	0	0	0	0	0	6		0	14	40	0	0	0	0	1	0	0	0
124	0	0	0	0	0	0	0	6		0	15	45	0	0	0	0	1	0	0	0
124		0	0	0	0	0	0	4		0	16	47	0	0	0	0	1	0	0	0
124		0	0	0	1	0	0	2		0	17	53	0	0	0	0	1	0	0	0
125	0	0	0	0	0	0	0	0		0	10		0	0	0	0	1	0	0	0
125	0	0	0	0	0	0	0	0		0	11	0	0	0	0	0	1	0	0	0
125	0	0	0	0	0	0	0	0		0	12	0	0	0	0	0	1	0	0	0
125	0	0	0	0	0	0	0	0		0	13	0	0	0	0	0	1	0	0	0
125	0	0	0	0	0	0	0	0		0	14	0	0	0	0	0	1	0	0	0
125	0	0	0	0	0	0	0	0		0	15	0	0	0	0	0	1	0	0	0
125		0	0	0	0	0	0	0		0	16	0	0	0	0	0	1	0	0	0
125		0	0	0	0	0	0	0		0	17	0	0	0	0	0	1	0	0	0
126	0	0	0	0	0	0	0	0	0	0	10	22	1	1	0	0	1	0	0	0
126	2	0	0	0	0	0	0	0	0	0	11	21	1	1	0	0	1	0	0	0
126	5	0	0	0	0	0	0	0	0	0	12	26	1	1	0	0	1	0	0	0
126	4	0	0	0	0	0	0	0	0	0	13	35	1	1	0	0	1	0	0	0
126	2	0	0	1	0	0	0	0	0	0	14	45	1	1	0	0	1	0	0	0
126	2	0	0	1	0	0	0	0	0	0	15	45	1	1	0	0	1	0	0	0
126		0	0	0	0	0	0	0	0	0	16	31	1	1	0	0	1	0	0	0
126		0	0	2	0	0	0	0	0	0	17	31	1	1	0	0	1	0	0	0
127	0	0	0	0	0	0	0	0		0	11		0	0	0	0	1	0	0	0
127	0	0	0	0	0	0	0	0		0	12		0	0	0	0	1	0	0	0
127	0	0	0	0	0	0	0	0		0	13		0	0	0	0	1	0	0	0
127	0	0	0	0	0	0	0	0		0	14		0	0	0	0	1	0	0	0
127	0	0	0	0	0	0	0	0		0	15		0	0	0	0	1	0	0	0
127	0	0	0	0	0	0	0	0		0	16		0	0	0	0	1	0	0	0
127		0	0	0	0	0	0	0		0	17		0	0	0	0	1	0	0	0
127		0	0	0	0	0	0	0		0	18		0	0	0	0	1	0	0	0
128	1	0	0	0	0	0	0	1	0	0	10		1	1	0	0	1	0	0	0
128	0	0	0	0	0	0	0	2	0	0	11	0	1	1	0	0	1	0	0	0
128	0	0	0	0	0	0	0	0		0	12	0	1	1	0	0	1	0	0	0
128	0	0	0	0	0	0	0	2	0	0	13	2	1	1	0	0	1	0	0	0
128	0	0	0	0	0	0	0	1	0	0	14	0	1	1	0	0	1	0	0	0
128	0	0	0	0	0	0	0	2	0	0	15	0	1	1	0	0	1	0	0	0
128		0	0	0	0	0	0	2	0	0	16	0	1	1	0	0	1	0	0	0
128		0	0	0	0	0	0	1		0	17	0	1	1	0	0	1	0	0	0
129	0	0	0	0	0	0	0	0	0	0	11	13	0	0	0	0	1	0	0	0
129	0	0	0	0	0	0	0	0	1	0	12	18	0	0	0	0	1	0	0	0
129	0	0	0	0	0	0	0	1	1	0	13	23	0	0	0	0	1	0	0	0
129	0	0	0	0	0	0	0	4	1	0	14	21	0	0	0	0	1	0	0	0
129	0	0	0	0	0	0	0	5	1	0	15	27	0	0	0	0	1	0	0	0
129	0	0	0	0	0	0	0	4	2	0	16	33	0	0	0	0	1	0	0	0
129		0	0	0	0	0	0	3	1	0	17	26	0	0	0	0	1	0	0	0
129		0	0	2	0	0	0	1	2	0	18	19	0	0	0	0	1	0	0	0
130	1	0	0	0	0	0	0	0	0	0	10	0	0	0	0	0	0	0	0	1
130	1	0	0	0	0	0	0	0	0	0	11	0	0	0	0	0	0	0	0	1
130	0	0	0	0	0	0	0	0	0	0	12	0	0	0	0	0	0	0	0	1
130	0	0	0	0	0	0	0	0	0	0	13	0	0	0	0	0	0	0	0	1
130	0	0	0	0	0	0	0	0	0	0	14	0	0	0	0	0	0	0	0	1
130	0	0	0	0	0	0	0	0		0	15	1	0	0	0	0	0	0	0	1
130		0	0	0	0	0	0	0		0	16	0	0	0	0	0	0	0	0	1
130		0	0	0	0	0	0	0		0	17	0	0	0	0	0	0	0	0	1
131	5	0	0	0	0	0	0	0	0	0	11	3	1	0	1	0	0	1
131	1	0	0	0	0	0	0	0	0	0	12	0	1	0	1	0	0	1
131	1	0	0	0	0	0	0	0	0	0	13	4	1	0	1	0	0	1
131	0	0	0	0	0	0	0	0	0	0	14	4	1	0	1	0	0	1
131	0	0	0	0	0	0	0	0	0	0	15	2	1	0	1	0	0	1
131	0	0	0	0	0	0	0	0	0	0	16	4	1	0	1	0	0	1
131		0	0	0	0	0	0	0	0	0	17	4	1	0	1	0	0	1
131		0	0	0	0	0	0	0	0	0	18	4	1	0	1	0	0	1
132	4	0	0	0	0	0	0	0	0	0	11	0	0	1	0	0	0			1
132	4	0	0	0	0	0	0	0	0	0	12	14	0	1	0	0	0	0	0	1
132	5	0	0	0	0	0	0	0	1	0	13	0	0	1	0	0	0	0	0	1
132	5	0	0	0	0	0	0	0	1	0	14	0	0	1	0	0	0	0	0	1
132	1	0	0	0	0	0	0	0	0	0	15	24	0	1	0	0	0	0	0	1
132	3	0	0	0	0	0	0	0	0	0	16	36	0	1	0	0	0	0	0	1
132		0	0	0	0	0	0	0	0	0	17	0	0	1	0	0	0	0	0	1
132		0	0	0	0	0	0	0	0	0	18	39	0	1	0	0	0	0	0	1
133	0	0	0	0	0	0	0	0	0	0	11	40	1	1	0	0	0	0	0	1
133	0	0	0	0	0	0	0	0	0	0	12	34	1	1	0	0	0	0	0	1
133	0	0	0	0	0	0	0	0	0	0	13	34	1	1	0	0	0	0	0	1
133	0	0	0	0	0	0	0	0	0	0	14	45	1	1	0	0	0	0	0	1
133	0	0	0	0	0	0	0	0	0	0	15	55	1	1	0	0	0	0	0	1
133	0	0	0	0	0	0	0	0	0	0	16	59	1	1	0	0	0	0	0	1
133		0	0	0	0	0	0	0	0	0	17	64	1	1	0	0	0	0	0	1
133		0	0	0	0	0	0	0	1	0	18	64	1	1	0	0	0	0	0	1
134	2	0	0	0	0	0	0	0	0	0	11	0	1	1	0	0	1	0	0	0
134	0	0	0	0	0	0	0	0	0	0	12	6	1	1	0	0	1	0	0	0
134	0	0	0	0	0	0	0	0	0	0	13	0	1	1	0	0	1	0	0	0
134	1	0	0	0	0	0	0	0	0	0	14	0	1	1	0	0	1	0	0	0
134	0	0	0	0	0	0	0	0	0	0	15	6	1	1	0	0	1	0	0	0
134	2	0	0	0	0	0	0	0	0	0	16	5	1	1	0	0	1	0	0	0
134		0	0	0	0	0	0	0	0	0	17	3	1	1	0	0	1	0	0	0
134		0	0	0	0	0	0	0	0	0	18	3	1	1	0	0	1	0	0	0
135	0	0	0	1	0	0	0	0	0	0	11	0	0	1	0	0	1	0	0	0
135	1	0	0	0	0	0	0	0	0	0	12	0	0	1	0	0	1	0	0	0
135	2	0	0	0	0	0	0	0	0	0	13	0	0	1	0	0	1	0	0	0
135	1	0	0	0	0	0	0	0	0	0	14	4	0	1	0	0	1	0	0	0
135	0	0	0	0	0	0	0	0	0	0	15	0	0	1	0	0	1	0	0	0
135	2	0	0	0	0	0	0	0	0	0	16	4	0	1	0	0	1	0	0	0
135		0	0	0	0	0	0	0	0	0	17	4	0	1	0	0	1	0	0	0
135		0	0	1	0	0	0	0	0	0	18	0	0	1	0	0	1	0	0	0
136	0	0	0	0	0	0	0	0	0	0	12	1	1	1	0	0	1	0	0	0
136	0	0	0	0	0	0	0	0	0	0	13	0	1	1	0	0	1	0	0	0
136	1	0	0	0	0	0	0	0	0	0	14	5	1	1	0	0	1	0	0	0
136	0	0	0	0	0	0	0	0	0	0	15	24	1	1	0	0	1	0	0	0
136	0	0	0	0	0	0	0	0	2	0	16	37	1	1	0	0	1	0	0	0
136	0	0	0	0	0	0	0	0	1	0	17	40	1	1	0	0	1	0	0	0
136		0	0	0	0	0	0	0	1	0	18	38	1	1	0	0	1	0	0	0
136		0	0	0	0	0	0	0	2	0	19	40	1	1	0	0	1	0	0	0
137	0	0	0	0	0	0	0	0	0	0	11	0	0	0	0	0	1	0	0	0
137	0	0	0	1	0	0	0	0	0	0	12	0	0	0	0	0	1	0	0	0
137	0	0	0	0	0	0	0	0	1	0	13	0	0	0	0	0	1	0	0	0
137	0	0	0	0	0	0	0	0		0	14		0	0	0	0	1	0	0	0
137	0	0	0	0	0	0	0	0		0	15		0	0	0	0	1	0	0	0
137	0	0	0	0	0	0	0	0		0	16		0	0	0	0	1	0	0	0
137		0	0	0	0	0	0	0		0	17		0	0	0	0	1	0	0	0
137		0	0	0	0	0	0	0		0	18		0	0	0	0	1	0	0	0
138	0	0	0	0	0	0	0	0	0	0	11	0	1	1	0	0	1	0	0	0
138	0	0	0	0	0	0	0	0	1	0	12	0	1	1	0	0	1	0	0	0
138	0	0	0	2	0	0	0	1	1	0	13	0	1	1	0	0	1	0	0	0
138	3	0	0	1	0	0	0	1	1	0	14	0	1	1	0	0	1	0	0	0
138	0	0	0	0	0	0	0	1	1	0	15	0	1	1	0	0	1	0	0	0
138	1	0	0	0	0	0	0	2	1	0	16	7	1	1	0	0	1	0	0	0
138		0	0	0	0	0	0	2	3	0	17	0	1	1	0	0	1	0	0	0
138		0	0	0	0	0	0	2	5	0	18	0	1	1	0	0	1	0	0	0
139	0	0	0	0	0	0	0	0	0	0	11		1	1	1	0	0	1	0	0
139	0	0	0	0	0	0	0	0	0	0	12	0	1	1	1	0	0	1	0	0
139	1	0	0	0	0	0	0	0	0	0	13	0	1	1	1	0	0	1	0	0
139	0	0	0	0	0	0	0	0	0	0	14	0	1	1	1	0	0	1	0	0
139	0	0	0	0	0	0	0	0	0	0	15	4	1	1	1	0	0	1	0	0
139	0	0	0	0	0	0	0	0	0	0	16	0	1	1	1	0	0	1	0	0
139		0	0	0	0	0	0	0	0	0	17	0	1	1	1	0	0	1	0	0
139		0	0	0	0	0	0	0	0	0	18	0	1	1	1	0	0	1	0	0
140	0	0	0	0	0	0	0	3	0	0	17	40	0	1	0	0	0	0	1	0
140	0	0	0	0	0	0	0	4	0	0	18	48	0	1	0	0	0	0	1	0
140	1	0	0	1	0	0	0	2	0	0	19	40	0	1	0	0	0	0	1	0
140	0	0	0	0	0	0	0	2	0	0	20	40	0	1	0	0	0	0	1	0
140	0	0	0	0	0	0	0	1	0	0	21	40	0	1	0	0	0	0	1	0
140	1	0	0	0	0	0	0	1	0	0	22	40	0	1	0	0	0	0	1	0
140		0	0	0	0	0	0	0	0	0	23	92	0	1	0	0	0	0	1	0
140		0	1	0	0	0	0	3	0	0	24	117	0	1	0	0	0	0	1	0
141	4	0	0	0	0	0	0	0	0	0	11	5	1	1	1	0	0	1	0	0
141	2	0	0	0	0	0	0	0	0	0	12	12	1	1	1	0	0	1	0	0
141	1	0	0	0	0	0	0	0	0	0	13	0	1	1	1	0	0	1	0	0
141	0	0	0	0	0	0	0	1	1	0	14	0	1	1	1	0	0	1	0	0
141	4	0	0	0	0	0	0	1	1	0	15	0	1	1	1	0	0	1	0	0
141	0	0	0	0	0	0	0	2	0	0	16	25	1	1	1	0	0	1	0	0
141		0	0	0	0	0	0	1	1	0	17	26	1	1	1	0	0	1	0	0
141		1	0	0	0	0	0	0	1	0	18	0	1	1	1	0	0	1	0	0
142	0	0	0	0	0	0	0	0	1	0	12	0	1	1	1	0	0	1	0	0
142	0	0	0	0	0	0	0	0	1	0	13	36	1	1	1	0	0	1	0	0
142	0	0	0	0	0	0	0	0	1	0	14	39	1	1	1	0	0	1	0	0
142	0	0	0	0	0	0	0	0		0	15	43	1	1	1	0	0	1	0	0
142	0	0	0	0	0	0	0	0	1	0	16	43	1	1	1	0	0	1	0	0
142	0	0	0	0	0	0	0	0	1	0	17	0	1	1	1	0	0	1	0	0
142		0	0	0	0	0	0	0	1	0	18	63	1	1	1	0	0	1	0	0
142		0	0	0	0	0	0	0	1	0	19	66	1	1	1	0	0	1	0	0
143	2	0	0	0	0	0	0	0	0	0	12		1	1	0	0	1	0	0	0
143	4	0	0	0	0	1	0	0	1	0	13	5	1	1	0	0	1	0	0	0
143	5	0	0	2	0	0	0	0	1	0	14	10	1	1	0	0	1	0	0	0
143	0	0	0	0	0	1	0	0	3	0	15	9	1	1	0	0	1	0	0	0
143	5	0	0	2	1	0	0	1	10	0	16	16	1	1	0	0	1	0	0	0
143	2	0	0	1	0	0	0	1	8	0	17	15	1	1	0	0	1	0	0	0
143		0	0	0	0	0	0	1	2	0	18	12	1	1	0	0	1	0	0	0
143		0	0	0	0	0	0	1	2	0	19	18	1	1	0	0	1	0	0	0
144	6	0	0	0	0	0	0	0	0	0	12		0	0	0	0	1	0	0	0
144	5	0	0	0	0	0	0	0	0	0	13		0	0	0	0	1	0	0	0
144	11	0	0	0	0	0	0	0	0	0	14		0	0	0	0	1	0	0	0
144	0	0	0	0	0	0	0	0	0	0	15		0	0	0	0	1	0	0	0
144	0	0	0	0	0	0	0	2	0	0	16		0	0	0	0	1	0	0	0
144	0	0	0	0	0	0	0	2	0	0	17		0	0	0	0	1	0	0	0
144		0	0	0	0	0	0	1	0	0	18		0	0	0	0	1	0	0	0
144		0	0	0	0	0	0	0		0	19		0	0	0	0	1	0	0	0
145	0	0	0	0	0	0	0	0		0	14		0	0	0	0	1	0	0	0
145	0	0	0	0	0	0	0	0		0	15		0	0	0	0	1	0	0	0
145	0	0	0	0	0	0	0	0		0	16		0	0	0	0	1	0	0	0
145	0	0	0	0	0	0	0	0		0	17		0	0	0	0	1	0	0	0
145	0	0	0	0	0	0	0	0		0	18		0	0	0	0	1	0	0	0
145	0	0	0	0	0	0	0	0		0	19		0	0	0	0	1	0	0	0
145		0	0	0	0	0	0	0		0	20		0	0	0	0	1	0	0	0
145		0	0	0	0	0	0	0		0	21		0	0	0	0	1	0	0	0
146	0	0	0	0	0	0	0	0		0	12	11	0	0	0	0	0	0	0	1
146	0	0	0	0	0	0	0	0		0	13		0	0	0	0	0	0	0	1
146	0	0	0	0	0	0	0	0		0	14		0	0	0	0	0	0	0	1
146	0	0	0	0	0	0	0	0		0	15		0	0	0	0	0	0	0	1
146	0	0	0	0	0	0	0	0		0	16		0	0	0	0	0	0	0	1
146	0	0	0	0	0	0	0	0		0	17		0	0	0	0	0	0	0	1
146		0	0	0	0	0	0	0		0	18		0	0	0	0	0	0	0	1
146		0	0	0	0	0	0	0		0	19		0	0	0	0	0	0	0	1
147	0	0	0	0	0	0	0	0		0	13		1	1	0	0	1	0	0	0
147	2	0	0	0	0	0	0	0	0	0	14		1	1	0	0	1	0	0	0
147	0	0	0	0	0	0	0	0	0	0	15		1	1	0	0	1	0	0	0
147	3	0	0	0	0	0	0	0	0	0	16		1	1	0	0	1	0	0	0
147	2	0	0	0	0	0	0	0	0	0	17		1	1	0	0	1	0	0	0
147	0	0	0	0	0	0	0	0	0	0	18		1	1	0	0	1	0	0	0
147		0	0	0	0	0	0	0	1	0	19	8	1	1	0	0	1	0	0	0
147		0	0	1	0	0	0	1	0	0	20		1	1	0	0	1	0	0	0
148	1	0	0	0	0	0	0	0	0	0	12		1	1	0	0	0	0	0	1
148	0	0	0	0	0	0	0	0	0	0	13	23	1	1	0	0	0	0	0	1
148	2	0	0	0	0	0	0	0	0	0	14	21	1	1	0	0	0	0	0	1
148	0	0	0	0	0	0	0	0	0	0	15	31	1	1	0	0	0	0	0	1
148	0	0	0	0	0	0	0	0	0	0	16	41	1	1	0	0	0	0	0	1
148	0	0	0	0	0	0	0	0	0	0	17	53	1	1	0	0	0	0	0	1
148		0	0	0	0	0	0	0	2	0	18	48	1	1	0	0	0	0	0	1
148		0	0	1	0	0	0	0	2	1	19	53	1	1	0	0	0	0	0	1
149	0	0	0	0	0	0	0	0	0	0	17		0	0	0	0	1	0	0	0
149	0	0	0	0	0	0	0	0	0	0	18		0	0	0	0	1	0	0	0
149	0	0	0	0	0	0	0	0		0	19		0	0	0	0	1	0	0	0
149	0	0	0	0	0	0	0	0		0	20	3	0	0	0	0	1	0	0	0
149	0	0	0	0	0	0	0	0	0	0	21		0	0	0	0	1	0	0	0
149	0	0	0	0	0	0	0	0	0	0	22		0	0	0	0	1	0	0	0
149		0	0	0	0	0	0	0		0	23		0	0	0	0	1	0	0	0
149		0	0	0	0	0	0	0		0	24		0	0	0	0	1	0	0	0
150	2	0	0	0	0	0	0	0	0	0	12	18	0	0	0	0	0	0	1	0
150	0	0	0	0	0	0	0	1	1	0	13		0	0	0	0	0	0	1	0
150	1	0	0	0	0	0	0	1	0	0	14	18	0	0	0	0	0	0	1	0
150	2	0	0	0	0	0	0	0	0	0	15		0	0	0	0	0	0	1	0
150	0	0	0	0	0	0	0	1		0	16		0	0	0	0	0	0	1	0
150	0	0	0	0	0	0	0	1		0	17		0	0	0	0	0	0	1	0
150		0	0	0	0	0	0	0		0	18		0	0	0	0	0	0	1	0
150		0	0	0	0	0	0	0		0	19		0	0	0	0	0	0	1	0
151	0	0	0	0	0	0	0	0	0	0	12		1	1	0	0	0	1	0	0
151	0	0	0	0	0	0	0	0		0	13		1	1	0	0	0	1	0	0
151	0	0	0	0	0	0	0	0		0	14		1	1	0	0	0	1	0	0
151	0	0	0	0	0	0	0	0		0	15		1	1	0	0	0	1	0	0
151	0	0	0	0	0	0	0	1		0	16	10	1	1	0	0	0	1	0	0
151	1	0	0	0	0	0	0	1		0	17	27	1	1	0	0	0	1	0	0
151		0	0	0	0	0	0	0		0	18		1	1	0	0	0	1	0	0
151		0	0	0	0	0	0	0		0	19		1	1	0	0	0	1	0	0
152	0	0	0	0	0	0	0	0	0	0	13		0	0	0	0	1		0	0
152	0	0	0	0	0	0	0	0	0	0	14		0	0	0	0	1		0	0
152	0	0	0	0	0	0	0	0		0	15		0	0	0	0	1		0	0
152	0	0	0	0	0	0	0	0		0	16		0	0	0	0	1		0	0
152	0	0	0	0	0	0	0	0		0	17		0	0	0	0	1		0	0
152	0	0	0	0	0	0	0	0		0	18		0	0	0	0	1		0	0
152		0	0	0	0	0	0	0		0	19		0	0	0	0	1		0	0
152		0	0	0	0	0	0	0		0	20		0	0	0	0	1		0	0
153	2	0	0	0	0	0	0	1	0	0	23		0	0	0	0	0	0	0	1
153	2	0	0	0	0	0	0	0	0	0	24		0	0	0	0	0	0	0	1
153	0	0	0	0	0	0	0	1	0	0	25		0	0	0	0	0	0	0	1
153	0	0	0	0	0	0	0	0		0	26		0	0	0	0	0	0	0	1
153	0	0	0	0	0	0	0	0		0	27		0	0	0	0	0	0	0	1
153	0	0	0	0	0	0	0	0		0	28		0	0	0	0	0	0	0	1
153		0	0	0	0	0	0	0		0	29		0	0	0	0	0	0	0	1
153		0	0	0	0	0	0	0		0	30		0	0	0	0	0	0	0	1
154	0	0	0	0	0	0	0	0		0	13		0	0	0	0	0	0	0	1
154	0	0	0	0	0	0	0	0		0	14		0	0	0	0	0	0	0	1
154	0	0	0	0	0	0	0	0	0	0	15		0	0	0	0	0	0	0	1
154	0	0	0	0	0	0	0	0	0	0	16		0	0	0	0	0	0	0	1
154	0	0	0	0	0	0	0	0	0	0	17	4	0	0	0	0	0	0	0	1
154	0	0	0	0	0	0	0	0	0	0	18	7	0	0	0	0	0	0	0	1
154		0	0	0	0	0	0	0	0	0	19	4	0	0	0	0	0	0	0	1
154		0	0	0	0	0	0	0	0	0	20	4	0	0	0	0	0	0	0	1
155	0	0	0	0	0	0	0	0	0	0	13		0	0	0	0	1	0	0	0
155	0	0	0	0	0	0	0	0		0	14		0	0	0	0	1	0	0	0
155	0	0	0	0	0	0	0	0		0	15		0	0	0	0	1	0	0	0
155	0	0	0	0	0	0	0	0		0	16		0	0	0	0	1	0	0	0
155	0	0	0	0	0	0	0	0		0	17		0	0	0	0	1	0	0	0
155	0	0	0	0	0	0	0	0		0	18		0	0	0	0	1	0	0	0
155		0	0	0	0	0	0	0		0	19		0	0	0	0	1	0	0	0
155		0	0	0	0	0	0	0		0	20		0	0	0	0	1	0	0	0
156	0	0	0	0	0	0	0	0		0	16		0	0	0	0	0	0	0	1
156	0	0	0	0	0	0	0	0		0	17		0	0	0	0	0	0	0	1
156	0	0	0	0	0	0	0	0		0	18		0	0	0	0	0	0	0	1
156	0	0	0	0	0	0	0	0		0	19		0	0	0	0	0	0	0	1
156	0	0	0	0	0	0	0	0		0	20		0	0	0	0	0	0	0	1
156	0	0	0	0	0	0	0	0		0	21		0	0	0	0	0	0	0	1
156		0	0	0	0	0	0	0		0	22		0	0	0	0	0	0	0	1
156		0	0	0	0	0	0	0		0	23		0	0	0	0	0	0	0	1
157	0	0	0	0	0	0	0	0	0	0	14		1	0	1	0	0	1	0	0
157	0	0	0	0	0	0	0	0	0	0	15		1	0	1	0	0	1	0	0
157	0	0	0	0	0	0	0	0	0	0	16		1	0	1	0	0	1	0	0
157	0	0	0	0	0	0	0	0		0	17		1	0	1	0	0	1	0	0
157	0	0	0	0	0	0	0	0		0	18		1	0	1	0	0	1	0	0
157	0	0	0	0	0	0	0	0		0	19	1	1	0	1	0	0	1	0	0
157		0	0	0	0	0	0	0	0	0	20		1	0	1	0	0	1	0	0
157		0	0	0	0	0	0	0	0	0	21		1	0	1	0	0	1	0	0
158	0	0	0	0	0	0	0	0		0	15		1	1	0	0	1	0	0	0
158	0	0	0	0	0	0	0	0		0	16		1	1	0	0	1	0	0	0
158	2	0	0	0	0	0	0	0		0	17		1	1	0	0	1	0	0	0
158	0	0	0	0	0	0	0	0		0	18		1	1	0	0	1	0	0	0
158	2	0	0	0	0	0	0	0		0	19		1	1	0	0	1	0	0	0
158	1	0	0	0	0	0	0	0		0	20		1	1	0	0	1	0	0	0
158		0	0	0	0	0	0	0		0	21		1	1	0	0	1	0	0	0
158		0	0	0	0	0	0	0		0	22		1	1	0	0	1	0	0	0
159	0	0	0	0	0	0	0	1	0	0	13		1	1	0	0	1	0	0	0
159	0	0	0	0	0	0	0	0	0	0	14		1	1	0	0	1	0	0	0
159	1	0	0	0	0	0	0	0		0	15		1	1	0	0	1	0	0	0
159	0	0	0	0	0	0	0	0		0	16		1	1	0	0	1	0	0	0
159	0	0	0	0	0	0	0	1	0	0	17		1	1	0	0	1	0	0	0
159	1	0	0	0	0	0	0	1	0	0	18		1	1	0	0	1	0	0	0
159		0	0	0	0	0	0	2	1	0	19		1	1	0	0	1	0	0	0
159		0	0	0	0	0	0	2	0	0	20		1	1	0	0	1	0	0	0
160	1	0	0	0	0	0	0	0		0	13	36	1	1	0	0	0	0	1	0
160	1	0	0	0	0	0	0	0		0	14		1	1	0	0	0	0	1	0
160	1	0	0	0	0	0	0	0	0	0	15		1	1	0	0	0	0	1	0
160	0	0	0	0	0	0	0	1	0	0	16		1	1	0	0	0	0	1	0
160	0	0	0	0	0	0	0	0	0	0	17	38	1	1	0	0	0	0	1	0
160	0	0	0	0	0	0	0	0	0	0	18		1	1	0	0	0	0	1	0
160		0	0	0	0	0	0	0	0	0	19		1	1	0	0	0	0	1	0
160		0	0	0	0	0	0	0		0	20		1	1	0	0	0	0	1	0
161	0	0	0	0	0	0	0	0		0	16		0	0	1	0	0	1	0	0
161	0	0	0	0	0	0	0	0		0	17		0	0	1	0	0	1	0	0
161	0	0	0	0	0	0	0	0		0	18		0	0	1	0	0	1	0	0
161	0	0	0	0	0	0	0	0		0	19		0	0	1	0	0	1	0	0
161	0	0	0	0	0	0	0	0		0	20		0	0	1	0	0	1	0	0
161	0	0	0	0	0	0	0	0		0	21		0	0	1	0	0	1	0	0
161		0	0	0	0	0	0	0		0	22		0	0	1	0	0	1	0	0
161		0	0	0	0	0	0	0		0	23		0	0	1	0	0	1	0	0
162	0	0	0	0	0	0	0	0		0	19		0	0	0	0	0	1	0	0
162	0	0	0	0	0	0	0	0		0	20		0	0	0	0	0	1	0	0
162	0	0	0	0	0	0	0	0		0	21		0	0	0	0	0	1	0	0
162	0	0	0	0	0	0	0	0		0	22		0	0	0	0	0	1	0	0
162	0	0	0	0	0	0	0	0		0	23		0	0	0	0	0	1	0	0
162	0	0	0	0	0	0	0	0		0	24	6	0	0	0	0	0	1	0	0
162		0	0	0	0	0	0	0		0	25		0	0	0	0	0	1	0	0
162		0	0	0	0	0	0	0		0	26		0	0	0	0	0	1	0	0
163	0	0	0	0	0	0	0	0	1	0	13	15	0	0	1	0	0	1	0	0
163	0	0	0	0	0	0	0	0	0	0	14	17	0	0	1	0	0	1	0	0
163	0	0	0	0	0	0	0	0	0	0	15	10	0	0	1	0	0	1	0	0
163	0	0	0	0	0	0	0	0	0	0	16	10	0	0	1	0	0	1	0	0
163	0	0	0	0	0	0	0	0	0	0	17	12	0	0	1	0	0	1	0	0
163	0	0	0	0	0	0	0	0	0	0	18	8	0	0	1	0	0	1	0	0
163		0	0	0	0	0	0	0		0	19	6	0	0	1	0	0	1	0	0
163		0	0	0	0	0	0	0		0	20	6	0	0	1	0	0	1	0	0
164	1	0	0	0	0	0	0	0	0	0	14	15	1	1	1	0	0	1	0	0
164	1	0	0	0	0	0	0	0		0	15		1	1	1	0	0	1	0	0
164	1	0	0	0	0	0	0	0		0	16		1	1	1	0	0	1	0	0
164	2	0	0	0	0	0	0	2	0	0	17		1	1	1	0	0	1	0	0
164	3	0	0	0	0	0	0	2	0	0	18		1	1	1	0	0	1	0	0
164	0	0	0	0	0	1	0	2	1	0	19		1	1	1	0	0	1	0	0
164		0	0	0	0	0	0	1	1	0	20	5	1	1	1	0	0	1	0	0
164		0	0	0	0	0	0	1	1	0	21		1	1	1	0	0	1	0	0
165	0	0	0	0	0	0	0	0	0	0	16		1	1	0	0	1	0	0	0
165	0	0	0	0	0	0	0	0	0	0	17	11	1	1	0	0	1	0	0	0
165	0	0	0	0	0	0	0	0	0	0	18		1	1	0	0	1	0	0	0
165	0	0	0	0	0	0	0	0	0	0	19		1	1	0	0	1	0	0	0
165	0	0	0	0	0	0	0	0	0	0	20		1	1	0	0	1	0	0	0
165	0	0	0	0	0	0	0	0	0	0	21	17	1	1	0	0	1	0	0	0
165		0	0	0	0	0	0	0	1	0	22	16	1	1	0	0	1	0	0	0
165		0	0	0	0	0	0	0	1	0	23		1	1	0	0	1	0	0	0
166	3	0	0	0	0	0	0	2	0	0	16	3	1	1	0	0	1	0	0	0
166	0	0	0	0	0	0	0	2	0	0	17		1	1	0	0	1	0	0	0
166	2	0	0	0	0	0	0	3	0	0	18	4	1	1	0	0	1	0	0	0
166	13	0	0	0	0	0	0	6	0	0	19		1	1	0	0	1	0	0	0
166	14	0	0	0	0	0	0	6	0	0	20		1	1	0	0	1	0	0	0
166	4	0	0	0	0	0	0	5	1	0	21		1	1	0	0	1	0	0	0
166		0	0	0	0	0	0	2	1	0	22	9	1	1	0	0	1	0	0	0
166		0	0	0	0	0	0	2	1	0	23		1	1	0	0	1	0	0	0
167	0	0	0	0	0	0	0	0	0	0	15		1	0	0	0	1	0	0	0
167	0	0	0	0	0	0	0	0	0	0	16		1	0	0	0	1	0	0	0
167	0	0	0	0	0	0	0	0	0	0	17		1	0	0	0	1	0	0	0
167	3	0	0	0	0	1	0	1	0	1	18	1	1	0	0	0	1	0	0	0
167	1	0	0	0	0	0	0	1	1	1	19		1	0	0	0	1	0	0	0
167	0	0	0	0	0	0	0	2	1	1	20		1	0	0	0	1	0	0	0
167		0	0	0	0	0	0	1	1	1	21		1	0	0	0	1	0	0	0
167		0	0	0	0	0	0	0	1	1	22		1	0	0	0	1	0	0	0
168	0	0	0	0	0	0	0	0	0	0	24		1	1	0	0	1	0	0	0
168	0	0	0	0	0	0	0	0	0	0	25	4	1	1	0	0	1	0	0	0
168	0	0	0	0	0	0	0	0	0	0	26	4	1	1	0	0	1	0	0	0
168	0	0	0	0	0	0	0	0	0	0	27	4	1	1	0	0	1	0	0	0
168	0	0	0	0	0	0	0	0	0	0	28		1	1	0	0	1	0	0	0
168	0	0	0	0	0	0	0	0	0	0	29		1	1	0	0	1	0	0	0
168		0	0	0	0	0	0	0	0	0	30		1	1	0	0	1	0	0	0
168		0	0	0	0	0	0	0	0	0	31		1	1	0	0	1	0	0	0
169	1	0	0	0	0	0	0	0	1	0	16		1	1	0	0	1	0	0	0
169	3	0	0	0	0	0	0	0	3	0	17		1	1	0	0	1	0	0	0
169	2	0	0	0	0	0	0	3	3	0	18		1	1	0	0	1	0	0	0
169	3	0	0	0	0	0	0	4	6	0	19		1	1	0	0	1	0	0	0
169	5	0	0	0	0	0	0	4	4	0	20		1	1	0	0	1	0	0	0
169	1	0	0	0	0	0	0	1	3	0	21	40	1	1	0	0	1	0	0	0
169		0	0	5	0	0	0	1	4	0	22		1	1	0	0	1	0	0	0
169		0	0	0	0	0	0	1	6	0	23		1	1	0	0	1	0	0	0
170	0	0	0	0	0	0	0	0	0	0	24		1	1	0	0	1	0	0	0
170	0	0	0	0	0	0	0	0		0	25		1	1	0	0	1	0	0	0
170	4	0	0	0	0	0	0	0	0	0	26		1	1	0	0	1	0	0	0
170	0	0	0	0	0	0	0	0	0	0	27	2	1	1	0	0	1	0	0	0
170	1	0	0	0	0	0	0	0	1	0	28		1	1	0	0	1	0	0	0
170	0	0	0	0	0	0	0	0	1	0	29		1	1	0	0	1	0	0	0
170		0	0	0	0	0	0	0	1	0	30		1	1	0	0	1	0	0	0
170		0	0	1	0	0	0	0	0	0	31		1	1	0	0	1	0	0	0
171	0	0	0	0	0	0	0	0		0	15		0	0	0	0	1	0	0	0
171	0	0	0	0	0	0	0	0		0	16		0	0	0	0	1	0	0	0
171	0	0	0	0	0	0	0	0		0	17		0	0	0	0	1	0	0	0
171	0	0	0	0	0	0	0	0		0	18		0	0	0	0	1	0	0	0
171	0	0	0	0	0	0	0	1		0	19		0	0	0	0	1	0	0	0
171	0	0	0	0	0	0	0	0		0	20		0	0	0	0	1	0	0	0
171		0	0	0	0	0	0	0		0	21		0	0	0	0	1	0	0	0
171		0	0	0	0	0	0	0		0	22		0	0	0	0	1	0	0	0
172	1	0	0	0	0	0	0	0	1	0	15		1	1	1	0	0	1	0	0
172	0	0	0	0	0	0	0	0	1	0	17	27	1	1	1	0	0	1	0	0
172	0	0	0	0	0	0	0	0	2	0	18	37	1	1	1	0	0	1	0	0
172	0	0	0	0	0	0	0	0	1	0	19	37	1	1	1	0	0	1	0	0
172	0	0	0	0	0	0	0	0	0	0	20	37	1	1	1	0	0	1	0	0
172	0	0	0	0	0	0	0	0	3	0	21	37	1	1	1	0	0	1	0	0
172		0	0	0	0	0	0	0	3	0	22	77	1	1	1	0	0	1	0	0
172		0	0	0	0	0	0	0	3	0	23	90	1	1	1	0	0	1	0	0
173	0	0	0	0	0	0	0	0	0	0	16	124	1	1	0	0	0	0	1	0
173	0	0	0	0	0	0	0	0	0	0	17	80	1	1	0	0	0	0	1	0
173	0	0	0	0	0	0	0	0	0	0	18	64	1	1	0	0	0	0	1	0
173	0	0	0	0	0	0	0	0	0	0	19	75	1	1	0	0	0	0	1	0
173	0	0	0	0	0	0	0	0	0	0	20	94	1	1	0	0	0	0	1	0
173	0	0	0	0	0	0	0	0	0	0	21	102	1	1	0	0	0	0	1	0
173		0	0	0	0	0	0	0	0	0	22	102	1	1	0	0	0	0	1	0
173		0	0	0	0	0	0	0	0	0	23	89	1	1	0	0	0	0	1	0
174	1	0	0	0	0	0	0	0	1	0	17		1	1	0	0	1	0	0	0
174	0	0	0	0	0	0	0	1	0	0	18		1	1	0	0	1	0	0	0
174	0	0	0	0	0	0	0	0	0	0	19		1	1	0	0	1	0	0	0
174	1	0	0	0	0	0	0	0	0	0	20		1	1	0	0	1	0	0	0
174	1	0	0	0	0	0	0	0	0	0	21		1	1	0	0	1	0	0	0
174	0	0	0	0	0	0	0	0	0	0	22	11	1	1	0	0	1	0	0	0
174		0	0	0	0	0	0	0	0	0	23		1	1	0	0	1	0	0	0
174		0	0	0	0	0	0	0	0	0	24		1	1	0	0	1	0	0	0
175	0	0	0	0	0	0	0	0	0	0	17		0	0	0	0	1	0	0	0
175	0	0	0	0	0	0	0	0		0	18		0	0	0	0	1	0	0	0
175	1	0	0	0	0	0	0	0		0	19		0	0	0	0	1	0	0	0
175	0	0	0	0	0	0	0	0		0	20		0	0	0	0	1	0	0	0
175	0	0	0	0	0	0	0	0		0	21		0	0	0	0	1	0	0	0
175	0	0	0	0	0	0	0	0		0	22		0	0	0	0	1	0	0	0
175		0	0	0	0	0	0	0		0	23		0	0	0	0	1	0	0	0
175		0	0	0	0	0	0	0		0	24		0	0	0	0	1	0	0	0
176	0	0	0	0	0	0	0	0		0	17	8	0	0	0	0	1	0	0	0
176	0	0	0	0	0	0	0	0		0	18	8	0	0	0	0	1	0	0	0
176	0	0	0	0	0	0	0	0		0	19	8	0	0	0	0	1	0	0	0
176	0	0	0	0	0	0	0	0		0	20	8	0	0	0	0	1	0	0	0
176	0	0	0	0	0	0	0	0		0	21	8	0	0	0	0	1	0	0	0
176	0	0	0	0	0	0	0	0		0	22	8	0	0	0	0	1	0	0	0
176		0	0	0	0	0	0	0		0	23	8	0	0	0	0	1	0	0	0
176		0	0	0	0	0	0	0		0	24	8	0	0	0	0	1	0	0	0
177	0	0	0	0	0	0	0	0	0	0	15	6	0	1	0	0	1	0	0	0
177	0	0	0	0	0	0	0	0	0	0	16		0	1	0	0	1	0	0	0
177	0	0	0	0	0	0	0	0		0	17	6	0	1	0	0	1	0	0	0
177	0	0	0	0	0	0	0	0		0	18	6	0	1	0	0	1	0	0	0
177	0	0	0	0	0	0	0	0	1	0	19		0	1	0	0	1	0	0	0
177	0	0	0	0	0	0	0	0		0	20		0	1	0	0	1	0	0	0
177		0	0	0	0	0	0	0		0	21		0	1	0	0	1	0	0	0
177		0	0	0	0	0	0	0		0	22	8	0	1	0	0	1	0	0	0
178	0	0	0	0	0	0	0	0		0	17		0	0	0	0	1	0	0	0
178	0	0	0	0	0	0	0	0		0	18		0	0	0	0	1	0	0	0
178	0	0	0	0	0	0	0	0		0	19		0	0	0	0	1	0	0	0
178	0	0	0	0	0	0	0	0		0	20		0	0	0	0	1	0	0	0
178	0	0	0	0	0	0	0	0		0	21		0	0	0	0	1	0	0	0
178	0	0	0	0	0	0	0	0		0	22		0	0	0	0	1	0	0	0
178		0	0	0	0	0	0	0		0	23		0	0	0	0	1	0	0	0
178		0	0	0	0	0	0	0		0	24		0	0	0	0	1	0	0	0
179	0	0	0	0	0	0	0	0	0	0	17		1	0	0	0	1	0	0	0
179	0	0	0	0	0	0	0	0	0	0	18		1	0	0	0	1	0	0	0
179	0	0	0	0	0	0	0	0	0	0	19		1	0	0	0	1	0	0	0
179	0	0	0	0	0	0	0	0	0	0	20	5	1	0	0	0	1	0	0	0
179	0	0	0	0	0	0	0	0	0	0	21		1	0	0	0	1	0	0	0
179	0	0	0	0	0	0	0	0	0	0	22	11	1	0	0	0	1	0	0	0
179		0	0	0	0	0	0	0	0	0	23		1	0	0	0	1	0	0	0
179		0	0	0	0	0	0	0		0	24	9	1	0	0	0	1	0	0	0
180	0	0	0	0	0	0	0	1	1	0	16		1	1	0	0	1	0	0	0
180	0	0	0	0	0	0	0	1	0	0	17		1	1	0	0	1	0	0	0
180	0	0	0	0	0	0	0	0	0	0	18		1	1	0	0	1	0	0	0
180	0	0	0	0	0	0	0	0	1	0	19		1	1	0	0	1	0	0	0
180	0	0	0	0	0	0	0	1	1	0	20		1	1	0	0	1	0	0	0
180	0	0	0	0	0	0	0	1	1	0	21	34	1	1	0	0	1	0	0	0
180		0	0	0	0	0	0	1	2	0	22		1	1	0	0	1	0	0	0
180		0	0	0	0	0	0	0	1	0	23		1	1	0	0	1	0	0	0
181	0	0	0	0	0	0	0	0		0	16		0	0	0	0	1	0	0	0
181	0	0	0	0	0	0	0	0		0	17		0	0	0	0	1	0	0	0
181	0	0	0	0	0	0	0	0		0	18		0	0	0	0	1	0	0	0
181	0	0	0	0	0	0	0	0		0	19		0	0	0	0	1	0	0	0
181	0	0	0	0	0	0	0	0		0	20		0	0	0	0	1	0	0	0
181	0	0	0	0	0	0	0	0		0	21		0	0	0	0	1	0	0	0
181		0	0	0	0	0	0	0		0	22		0	0	0	0	1	0	0	0
181		0	0	0	0	0	0	0		0	23		0	0	0	0	1	0	0	0
182	0	0	0	0	0	0	0	0		0	16		1	0	0	0	0	0	0	1
182	0	0	0	0	0	0	0	0		0	17		1	0	0	0	0	0	0	1
182	0	0	0	0	0	0	0	0		0	18		1	0	0	0	0	0	0	1
182	0	0	0	0	0	0	0	0		0	19		1	0	0	0	0	0	0	1
182	0	0	0	0	0	0	0	0		0	20		1	0	0	0	0	0	0	1
182	0	0	0	0	0	0	0	0		0	21		1	0	0	0	0	0	0	1
182		0	0	0	0	0	0	0		0	22		1	0	0	0	0	0	0	1
182		0	0	0	0	0	0	0		0	23		1	0	0	0	0	0	0	1
183	0	0	0	0	0	0	0	0		0	21		0	1	1	0	0	1	0	0
183	0	0	0	0	0	0	0	0		0	22		0	1	1	0	0	1	0	0
183	0	0	0	0	0	0	0	0	0	0	23		0	1	1	0	0	1	0	0
183	1	0	0	0	0	0	0	0	0	0	24		0	1	1	0	0	1	0	0
183	0	0	0	0	0	0	0	0	0	0	25		0	1	1	0	0	1	0	0
183	0	0	0	0	0	0	0	0	0	0	26		0	1	1	0	0	1	0	0
183		0	0	0	0	0	0	0	0	0	27		0	1	1	0	0	1	0	0
183		0	0	0	0	0	0	0		0	28		0	1	1	0	0	1	0	0
184	0	0	0	0	0	0	0	0		0	9		0	1	0	0	0	0	1	1
184	0	0	0	0	0	0	0	0		0	10		0	1	0	0	0	0	1	1
184	0	0	0	0	0	0	0	0		0	11	13	0	1	0	0	0	0	1	1
184	0	0	0	0	0	0	0	0		0	12	0	0	1	0	0	0	0	1	1
184	0	0	0	0	0	0	0	0		0	13		0	1	0	0	0	0	1	1
184	0	0	0	0	0	0	0	0		0	14		0	1	0	0	0	0	1	1
184		0	0	0	0	0	0	1	0	0	15		0	1	0	0	0	0	1	1
184		0	0	1	0	0	0	0	0	0	16		0	1	0	0	0	0	1	1
185	0	0	0	0	0	0	0	0		0	17		0	0	0	0	0	0	0	1
185	0	0	0	0	0	0	0	0		0	18		0	0	0	0	0	0	0	1
185	0	0	0	0	0	0	0	0		0	19		0	0	0	0	0	0	0	1
185	0	0	0	0	0	0	0	0		0	20		0	0	0	0	0	0	0	1
185	0	0	0	0	0	0	0	0		0	21		0	0	0	0	0	0	0	1
185	0	0	0	0	0	0	0	0		0	22		0	0	0	0	0	0	0	1
185		0	0	0	0	0	0	0		0	23		0	0	0	0	0	0	0	1
185		0	0	0	0	0	0	0		0	24		0	0	0	0	0	0	0	1
186	0	0	0	0	0	0	0	0	19	0	22	280	0	0	1	0	0	1	0	0
186	0	0	0	0	0	0	0	0	21	0	23	337	0	0	1	0	0	1	0	0
186	0	0	0	0	0	0	0	0	23	0	24	398	0	0	1	0	0	1	0	0
186	0	0	0	0	0	0	0	0	27	0	25	444	0	0	1	0	0	1	0	0
186	0	0	0	0	0	0	0	0	30	0	26	444	0	0	1	0	0	1	0	0
186	0	0	0	0	0	0	0	0	34	0	27	489	0	0	1	0	0	1	0	0
186		0	0	0	0	0	0	0	37	0	28	482	0	0	1	0	0	1	0	0
186		0	0	0	0	0	0	0	31	0	29	548	0	0	1	0	0	1	0	0
187	0	0	0	0	0	1	0	0	0	0	9		0	1	0	0	0	0	1	1
187	0	0	0	0	0	0	0	0	0	0	10		0	1	0	0	0	0	1	1
187	0	0	0	0	0	0	0	0	0	0	11		0	1	0	0	0	0	1	1
187	0	0	0	0	0	0	0	0	0	0	12	14	0	1	0	0	0	0	1	1
187	0	0	0	0	0	0	0	0	0	0	13		0	1	0	0	0	0	1	1
187	0	0	0	0	0	0	0	0	0	0	14		0	1	0	0	0	0	1	1
187		0	0	0	0	0	0	0	0	0	15	12	0	1	0	0	0	0	1	1
187		0	0	0	0	0	0	0	0	0	16		0	1	0	0	0	0	1	1
188	0	0	0	0	0	0	0	0	0	0	21		0	0	0	0	0	0	1	0
188	0	0	0	0	0	0	0	0		0	22		0	0	0	0	0	0	1	0
188	0	0	0	0	0	0	0	0		0	23		0	0	0	0	0	0	1	0
188	0	0	0	0	0	0	0	0		0	24		0	0	0	0	0	0	1	0
188	0	0	0	0	0	0	0	0		0	25		0	0	0	0	0	0	1	0
188	0	0	0	0	0	0	0	0		0	26		0	0	0	0	0	0	1	0
188		0	0	0	0	0	0	0		0	27		0	0	0	0	0	0	1	0
188		0	0	0	0	0	0	0		0	28		0	0	0	0	0	0	1	0
189	0	0	0	0	0	0	0	0		0	23		0	0	0	0	0	0	1	0
189	0	0	0	0	0	0	0	0		0	24		0	0	0	0	0	0	1	0
189	0	0	0	0	0	0	0	0		0	25		0	0	0	0	0	0	1	0
189	0	0	0	0	0	0	0	0		0	26		0	0	0	0	0	0	1	0
189	0	0	0	0	0	0	0	0		0	27		0	0	0	0	0	0	1	0
189	0	0	0	0	0	0	0	0		0	28		0	0	0	0	0	0	1	0
189		0	0	0	0	0	0	0		0	29		0	0	0	0	0	0	1	0
189		0	0	0	0	0	0	0		0	30		0	0	0	0	0	0	1	0
190	0	0	0	0	0	0	0	0		0	20		0	0	1	0	0	1	0	0
190	0	0	0	0	0	0	0	0		0	21		0	0	1	0	0	1	0	0
190	0	0	0	0	0	0	0	0		0	22		0	0	1	0	0	1	0	0
190	0	0	0	0	0	0	0	0		0	23		0	0	1	0	0	1	0	0
190	0	0	0	0	0	0	0	0		0	24		0	0	1	0	0	1	0	0
190	0	0	0	0	0	0	0	0		0	25		0	0	1	0	0	1	0	0
190		0	0	0	0	0	0	0		0	26		0	0	1	0	0	1	0	0
190		0	0	0	0	0	0	0		0	27		0	0	1	0	0	1	0	0
191	0	0	0	0	0	0	0	0		0	29	10	0	0	0	0	0	0	0	1
191	1	0	0	0	0	0	0	0		0	30		0	0	0	0	0	0	0	1
191	0	0	0	0	0	0	0	0	0	0	31	11	0	0	0	0	0	0	0	1
191	0	0	0	0	0	0	0	0	0	0	32		0	0	0	0	0	0	0	1
191	0	0	0	0	0	0	0	0	0	0	33		0	0	0	0	0	0	0	1
191	0	0	0	0	0	0	0	0		0	34	7	0	0	0	0	0	0	0	1
191		0	0	0	0	0	0	0		0	35		0	0	0	0	0	0	0	1
191		0	0	0	0	0	0	0		0	36		0	0	0	0	0	0	1	1
192	0	0	0	0	0	0	0	0		0	19		0	0	0	0	0	0	1	1
192	2	0	0	0	0	0	0	0		0	20		0	0	0	0	0	0	1	1
192	0	0	0	0	0	0	0	0		0	21		0	0	0	0	0	0	1	1
192	1	0	0	0	0	0	0	0		0	22		0	0	0	0	0	0	1	1
192	2	0	0	0	0	0	0	0		0	23		0	0	0	0	0	0	1	1
192	0	0	0	0	0	0	0	0		0	24		0	0	0	0	0	0	1	1
192		0	0	0	0	0	0	0		0	25		0	0	0	0	0	0	1	1
192		0	0	0	0	0	0	0		0	26		0	0	0	0	0	0	1	1
193	0	0	0	0	0	0	0	0		0	20		0	0	0	0	0	0	0	1
193	0	0	0	0	0	0	0	0		0	21		0	0	0	0	0	0	0	1
193	0	0	0	0	0	0	0	0		0	22		0	0	0	0	0	0	0	1
193	0	0	0	0	0	0	0	0		0	23		0	0	0	0	0	0	0	1
193	0	0	0	0	0	0	0	0		0	24		0	0	0	0	0	0	0	1
193	0	0	0	0	0	0	0	0		0	25		0	0	0	0	0	0	0	1
193		0	0	0	0	0	0	0		0	26		0	0	0	0	0	0	0	1
193		0	0	0	0	0	0	0		0	27		0	0	0	0	0	0	0	1
194	0	0	0	0	0	0	0	0		0	18		0	0	0	0	1	0	0	0
194	0	0	0	0	0	0	0	0		0	19		0	0	0	0	1	0	0	0
194	0	0	0	0	0	0	0	0		0	20		0	0	0	0	1	0	0	0
194	0	0	0	0	0	0	0	0		0	21		0	0	0	0	1	0	0	0
194	0	0	0	0	0	0	0	0		0	22		0	0	0	0	1	0	0	0
194	0	0	0	0	0	0	0	0		0	23		0	0	0	0	1	0	0	0
194		0	0	0	0	0	0	0		0	24		0	0	0	0	1	0	0	0
194		0	0	0	0	0	0	0		0	25		0	0	0	0	1	0	0	0
195	0	0	0	0	0	0	0	0	0	0	21		0	0	0	0	0	0	1	0
195	0	0	0	0	0	0	0	0	0	0	22		0	0	0	0	0	0	1	0
195	0	0	0	0	0	0	0	0	0	0	23		0	0	0	0	0	0	1	0
195	0	0	0	0	0	0	0	0		0	24		0	0	0	0	0	0	1	0
195	0	0	0	0	0	0	0	0		0	25		0	0	0	0	0	0	1	0
195	0	0	0	0	0	0	0	0		0	26		0	0	0	0	0	0	1	0
195		0	0	0	0	0	0	0	0	0	27		0	0	0	0	0	0	1	0
195		0	0	0	0	0	0	0		0	28		0	0	0	0	0	0	1	0
196	0	0	0	1	0	0	0	0	1	0	17	132	0	1	0	0	1	1	0	1
196	0	0	0	0	0	0	0	0	1	0	18	100	0	1	0	0	1	1	0	1
196	0	0	0	0	0	0	0	0	2	0	19	94	0	1	0	0	1	1	0	1
196	2	0	0	0	0	0	0	0	3	0	20	94	0	1	0	0	1	1	0	1
196	0	0	0	0	0	0	0	0	2	0	21	94	0	1	0	0	1	1	0	1
196	0	0	0	0	0	0	0	0	1	0	22	86	0	1	0	0	1	1	0	1
196		0	0	0	0	0	0	0	1	0	23	74	0	1	0	0	1	1	0	1
196		0	0	0	0	0	0	0	2	0	24	78	0	1	0	0	1	1	0	1
197	7	0	0	0	0	0	0	5	2	0	20	121	1	1	0	0	1	1	1	1
197	2	0	0	1	1	0	0	4	2	0	21	121	1	1	0	0	1	1	1	1
197	4	0	0	1	0	0	0	3	6	1	22	141	1	1	0	0	1	1	1	1
197	3	0	0	0	0	0	0	3	6	1	23	155	1	1	0	0	1	1	1	1
197	1	0	0	1	1	0	0	1	4	1	24	178	1	1	0	0	1	1	1	1
197	0	0	0	2	0	0	0	1	2	1	25	201	1	1	0	0	1	1	1	1
197		0	0	0	0	0	0	1	2	2	26	226	1	1	0	0	1	1	1	1
197		1	1	0	1	0	0	4	6	2	27	220	1	1	0	0	1	1	1	1
198	0	0	0	0	0	0	0	0		0	29		0	0	0	0	0	0	1	0
198	0	0	0	0	0	0	0	0		0	30		0	0	0	0	0	0	1	0
198	0	0	0	0	0	0	0	0		0	31		0	0	0	0	0	0	1	0
198	0	0	0	0	0	0	0	0		0	32		0	0	0	0	0	0	1	0
198	0	0	0	0	0	0	0	0		0	33		0	0	0	0	0	0	1	0
198	0	0	0	0	0	0	0	0		0	34		0	0	0	0	0	0	1	0
198		0	0	0	0	0	0	0		0	35		0	0	0	0	0	0	1	0
198		0	0	0	0	0	0	0		0	36		0	0	0	0	0	0	1	0
199	0	0	0	0	0	0	0	0		0	22		0	0	0	0	0	0	1	0
199	0	0	0	0	0	0	0	0		0	23		0	0	0	0	0	0	1	0
199	0	0	0	0	0	0	0	0		0	24		0	0	0	0	0	0	1	0
199	0	0	0	0	0	0	0	0		0	25		0	0	0	0	0	0	1	0
199	0	0	0	0	0	0	0	0		0	26		0	0	0	0	0	0	1	0
199	0	0	0	0	0	0	0	0		0	27		0	0	0	0	0	0	1	0
199		0	0	0	0	0	0	0		0	28		0	0	0	0	0	0	1	0
199		0	0	0	0	0	0	0		0	29		0	0	0	0	0	0	1	0
200	0	0	0	0	0	0	0	0	0	0	19	45	0	0	0	0	0	0	0	1
200	0	0	0	0	0	0	0	0	0	0	20	0	0	0	0	0	0	0	0	1
200	0	0	0	0	0	0	0	0	0	0	21	0	0	0	0	0	0	0	0	1
200	0	0	0	0	0	0	0	0		0	22	0	0	0	0	0	0	0	0	1
200	0	0	0	0	0	0	0	0	0	0	23	0	0	0	0	0	0	0	0	1
200	0	0	0	0	0	0	0	0	0	0	24	62	0	0	0	0	0	0	0	1
200		0	0	0	0	0	0	0	0	0	25	64	0	0	0	0	0	0	0	1
200		0	0	0	0	0	0	0	0	0	26	64	0	0	0	0	0	0	0	1
201	0	0	0	0	0	0	0	0		0	21		0	0	0	0	0	0	0	1
201	0	0	0	0	0	0	0	0	0	0	22	0	0	0	0	0	0	0	0	1
201	0	0	0	0	0	0	0	0		0	23		0	0	0	0	0	0	0	1
201	0	0	0	0	0	0	0	0		0	24		0	0	0	0	0	0	0	1
201	0	0	0	0	0	0	0	0		0	25		0	0	0	0	0	0	0	1
201	0	0	0	0	0	0	0	0		0	26		0	0	0	0	0	0	0	1
201		0	0	0	0	0	0	0		0	27		0	0	0	0	0	0	0	1
201		0	0	0	0	0	0	0		0	28		0	0	0	0	0	0	0	1
202	0	0	0	0	0	0	0	0	0	0	29	82	0	1	0	0	0	0	1	1
202	0	0	0	0	0	0	0	0	0	0	30	74	0	1	0	0	0	0	1	1
202	0	0	0	0	0	0	0	0	0	0	31	74	0	1	0	0	0	0	1	1
202	0	0	0	0	0	0	0	0	0	0	32	74	0	1	0	0	0	0	1	1
202	0	0	0	0	0	0	0	0	0	0	33	74	0	1	0	0	0	0	1	1
202	0	0	0	0	0	0	0	0	0	0	34	74	0	1	0	0	0	0	1	1
202		0	0	0	0	0	0	0	0	0	35	78	0	1	0	0	0	0	1	1
202		0	0	0	0	0	0	0	0	0	36	78	0	1	0	0	0	0	1	1
203	0	0	0	0	0	0	0	0	0	0	22		0	0	0	0	0	0	0	1
203	0	0	0	0	0	0	0	0	0	0	23		0	0	0	0	0	0	0	1
203	0	0	0	0	0	0	0	0		0	24		0	0	0	0	0	0	0	1
203	0	0	0	0	0	0	0	0		0	25		0	0	0	0	0	0	0	1
203	0	0	0	0	0	0	0	0		0	26		0	0	0	0	0	0	0	1
203	0	0	0	0	0	0	0	0		0	27		0	0	0	0	0	0	0	1
203		0	0	0	0	0	0	0		0	28		0	0	0	0	0	0	0	1
203		0	0	0	0	0	0	0		0	29		0	0	0	0	0	0	0	1
204	0	0	0	0	0	0	0	0	0	0	27	27	0	1	0	0	0	0	0	1
204	0	0	0	0	0	0	0	0	0	0	28		0	1	0	0	0	0	0	1
204	0	0	0	0	0	0	0	0	0	0	29		0	1	0	0	0	0	0	1
204	0	0	0	0	0	0	0	0	0	0	30		0	1	0	0	0	0	0	1
204	0	0	0	0	0	0	0	0	0	0	31	27	0	1	0	0	0	0	0	1
204	0	0	0	0	0	0	0	0	0	0	32	26	0	1	0	0	0	0	0	1
204		0	0	0	0	0	0	0	0	0	33		0	1	0	0	0	0	0	1
204		0	0	0	0	0	0	0	0	0	34		0	1	0	0	0	0	0	1
205	0	0	0	0	0	0	0	0	0	0	22		0	0	0	0	0	0	0	1
205	0	0	0	0	0	0	0	0	0	0	23	7	0	0	0	0	0	0	0	1
205	0	0	0	0	0	0	0	0	0	0	24	6	0	0	0	0	0	0	0	1
205	0	0	0	0	0	0	0	0	0	0	25	6	0	0	0	0	0	0	0	1
205	0	0	0	0	0	0	0	1		0	26	4	0	0	0	0	0	0	0	1
205	0	0	0	0	0	0	0	1		0	27		0	0	0	0	0	0	0	1
205		0	0	0	0	0	0	0		0	28		0	0	0	0	0	0	0	1
205		0	0	0	0	0	0	0		0	29		0	0	0	0	0	0	0	1
206	0	0	0	0	0	0	0	0	1	0	28	67	0	1	0	0	0	0	0	1
206	0	0	0	0	0	0	0	0	1	0	29	63	0	1	0	0	0	0	0	1
206	0	0	0	0	0	0	0	0	1	0	30	70	0	1	0	0	0	0	0	1
206	0	0	0	0	0	0	0	0	1	0	31	70	0	1	0	0	0	0	0	1
206	0	0	0	0	0	0	0	0	1	0	32	70	0	1	0	0	0	0	0	1
206	0	0	0	0	0	0	0	0	1	0	33	86	0	1	0	0	0	0	0	1
206		0	0	0	0	0	0	0	1	0	34	85	0	1	0	0	0	0	0	1
206		0	0	0	0	0	0	0	1	0	35	72	0	1	0	0	0	0	0	1
207	0	0	0	0	0	0	0	0		0	47		0	0	0	0	0	0	0	1
207	0	0	0	0	0	0	0	0		0	48		0	0	0	0	0	0	0	1
207	0	0	0	0	0	0	0	0		0	49		0	0	0	0	0	0	0	1
207	0	0	0	0	0	0	0	0		0	50		0	0	0	0	0	0	0	1
207	0	0	0	0	0	0	0	0		0	51		0	0	0	0	0	0	0	1
207	0	0	0	0	0	0	0	0		0	52		0	0	0	0	0	0	0	1
207		0	0	0	0	0	0	0		0	53		0	0	0	0	0	0	0	1
207		0	0	0	0	0	0	0		0	54		0	0	0	0	0	0	1	1
208	0	0	0	0	0	0	0	0		0	23		0	0	0	0	0	0	1	1
208	0	0	0	0	0	0	0	0		0	24		0	0	0	0	0	0	1	1
208	0	0	0	0	0	0	0	0		0	25		0	0	0	0	0	0	1	1
208	0	0	0	0	0	0	0	0		0	26		0	0	0	0	0	0	1	1
208	0	0	0	0	0	0	0	0		0	27		0	0	0	0	0	0	1	1
208	0	0	0	0	0	0	0	0		0	28		0	0	0	0	0	0	1	1
208		0	0	0	0	0	0	0		0	29		0	0	0	0	0	0	1	1
208		0	0	0	0	0	0	0		0	30		0	0	0	0	0	0	1	1
209	0	0	0	0	0	0	0	0		0	30	86	0	0	0	0	0	0	0	1
209	0	0	0	0	0	0	0	0		0	31	80	0	0	0	0	0	0	0	1
209	1	0	0	0	0	0	0	0	0	0	32	83	0	0	0	0	0	0	0	1
209	0	0	0	0	0	0	0	0	0	0	33	85	0	0	0	0	0	0	0	1
209	0	0	0	0	0	0	0	0	0	0	34	79	0	0	0	0	0	0	0	1
209	0	0	0	0	0	0	0	0	0	0	35	88	0	0	0	0	0	0	0	1
209		0	0	0	0	0	0	0	0	0	36	97	0	0	0	0	0	0	0	1
209		0	0	0	0	0	0	0	0	0	37	83	0	0	0	0	0	0	0	1
210	0	0	0	0	0	0	0	0		0	21		0	0	0	0	0	0	1	1
210	0	0	0	0	0	0	0	0		0	22		0	0	0	0	0	0	1	1
210	0	0	0	0	0	0	0	0		0	23		0	0	0	0	0	0	1	1
210	0	0	0	0	0	0	0	0		0	24		0	0	0	0	0	0	1	1
210	0	0	0	0	0	0	0	0		0	25		0	0	0	0	0	0	1	1
210	0	0	0	0	0	0	0	0		0	26		0	0	0	0	0	0	1	1
210		0	0	0	0	0	0	0		0	27		0	0	0	0	0	0	1	1
210		0	0	0	0	0	0	0		0	28		0	0	0	0	0	0	1	1
211	1	0	0	0	0	0	0	0	0	0	30	51	0	1	0	0	1	1	1	1
211	4	0	0	0	0	0	0	0	0	0	31	78	0	1	0	0	1	1	1	1
211	3	0	0	3	1	0	0	0	1	2	32	87	0	1	0	0	1	1	1	1
211	7	0	0	3	1	0	0	0	1	2	33	142	0	1	0	0	1	1	1	1
211	2	0	0	2	0	0	1	0	4	3	34	199	0	1	0	0	1	1	1	1
211	1	0	1	1	1	1	0	0	6	4	35	235	0	1	0	0	1	1	1	1
211		0	1	1	0	0	0	0	5	5	36	268	0	1	0	0	1	1	1	1
211		0	0	2	1	0	0	0		8	37	297	0	1	0	0	1	1	1	1
212	0	0	0	0	0	0	0	2		0	4		0	1	0	0	0	0	1	1
212	0	0	0	0	0	0	0	1		0	5		0	1	0	0	0	0	1	1
212	1	0	0	0	0	0	0	1		0	6		0	1	0	0	0	0	1	1
212	1	0	0	0	0	0	0	1		0	7		0	1	0	0	0	0	1	1
212	2	0	0	0	0	0	0	0	1	0	8	11	0	1	0	0	0	0	1	1
212	2	0	0	0	0	0	0	0	1	0	9	1	0	1	0	0	0	0	1	1
212		0	0	1	0	1	0	0	1	0	10	109	0	1	0	0	0	0	1	1
212		0	0	0	0	1	0	0	3	0	11	125	0	1	0	0	0	0	1	1
213	0	0	0	0	0	0	0	0		0	19		0	0	0	0	0	0	1	1
213	0	0	0	0	0	0	0	0		0	20		0	0	0	0	0	0	1	1
213	0	0	0	0	0	0	0	0		0	21		0	0	0	0	0	0	1	1
213	0	0	0	0	0	0	0	0		0	22		0	0	0	0	0	0	1	1
213	0	0	0	0	0	0	0	0		0	23		0	0	0	0	0	0	1	1
213	0	0	0	0	0	0	0	0		0	24		0	0	0	0	0	0	1	1
213		0	0	0	0	0	0	0		0	25		0	0	0	0	0	0	1	1
213		0	0	0	0	0	0	0		0	26		0	0	0	0	0	0	1	1
214	0	0	0	0	0	0	0	0	0	0	25	26	0	1	0	0	0	0	1	1
214	1	0	0	0	0	0	0	0	0	0	26	26	0	1	0	0	0	0	1	1
214	2	0	0	0	0	0	0	0	0	0	27	26	0	1	0	0	0	0	1	1
214	0	0	0	0	0	0	0	0	0	0	28	26	0	1	0	0	0	0	1	1
214	0	0	0	0	0	0	0	0	0	0	29	26	0	1	0	0	0	0	1	1
214	0	0	0	0	0	0	0	0	0	0	30	26	0	1	0	0	0	0	1	1
214		0	0	0	0	0	0	0	0	0	31	26	0	1	0	0	0	0	1	1
214		0	0	0	0	0	0	0	0	0	32	26	0	1	0	0	0	0	1	1
215	0	0	0	0	0	0	0	2	0	0	23	103	1	1	0	0	0	0	1	0
215	1	0	0	0	0	0	0	2	1	0	24	63	1	1	0	0	0	0	1	0
215	0	0	0	0	0	0	0	2	1	0	25	63	1	1	0	0	0	0	1	0
215	2	0	0	1	0	0	0	3	1	0	26	77	1	1	0	0	0	0	1	0
215	1	0	0	0	0	0	0	3	1	0	27	90	1	1	0	0	0	0	1	0
215	0	0	0	1	0	0	0	2	1	0	28	1165	1	1	0	0	0	0	1	0
215		0	0	0	0	1	0	0	1	0	29	164	1	1	0	0	0	0	1	0
215		0	0	0	0	0	0	0	1	0	30	164	1	1	0	0	0	0	1	0
216	0	0	0	0	0	0	0	0		0	22		0	0	0	0	1	0	0	0
216	0	0	0	0	0	0	0	0		0	23		0	0	0	0	1	0	0	0
216	0	0	0	0	0	0	0	0		0	24		0	0	0	0	1	0	0	0
216	0	0	0	0	0	0	0	0		0	25		0	0	0	0	1	0	0	0
216	0	0	0	0	0	0	0	0		0	26		0	0	0	0	1	0	0	0
216	0	0	0	0	0	0	0	0		0	27		0	0	0	0	1	0	0	0
216		0	0	0	0	0	0	0		0	28		0	0	0	0	1	0	0	0
216		0	0	0	0	0	0	0		0	29		0	0	0	0	1	0	0	0
217	0	0	0	0	0	0	0	0	0	0	30		0	0	0	0	0	0	1	0
217	0	0	0	0	0	0	0	0	0	0	31	28	0	0	0	0	0	0	1	0
217	0	0	0	0	0	0	0	0	0	0	32	28	0	0	0	0	0	0	1	0
217	0	0	0	0	0	0	0	0	0	0	33	0	0	0	0	0	0	0	1	0
217	0	0	0	0	0	0	0	0	0	0	34	31	0	0	0	0	0	0	1	0
217	0	0	0	0	0	0	0	0	0	0	35	31	0	0	0	0	0	0	1	0
217		0	0	0	0	0	0	0	0	0	36		0	0	0	0	0	0	1	0
217		0	0	0	0	0	0	0		0	37		0	0	0	0	0	0	1	0
218	0	0	0	0	0	0	0	0		0	24		0	0	0	0	0	0	0	1
218	0	0	0	0	0	0	0	0		0	25		0	0	0	0	0	0	0	1
218	0	0	0	0	0	0	0	0		0	26		0	0	0	0	0	0	0	1
218	0	0	0	0	0	0	0	0		0	27		0	0	0	0	0	0	0	1
218	0	0	0	0	0	0	0	0		0	28		0	0	0	0	0	0	0	1
218	0	0	0	0	0	0	0	0		0	29		0	0	0	0	0	0	0	1
218		0	0	0	0	0	0	0		0	30		0	0	0	0	0	0	0	1
218		0	0	0	0	0	0	0		0	31		0	0	0	0	0	0	0	1
219	0	0	0	0	0	0	0	0		0	30		0	0	0	0	0	0	1	1
219	0	0	0	0	0	0	0	0		0	31		0	0	0	0	0	0	1	1
219	0	0	0	0	0	0	0	0	0	0	32		0	0	0	0	0	0	1	1
219	0	0	0	0	0	0	0	0		0	33		0	0	0	0	0	0	1	1
219	0	0	0	0	0	0	0	0		0	34	11	0	0	0	0	0	0	1	1
219	0	0	0	0	0	0	0	0	0	0	35		0	0	0	0	0	0	1	1
219		0	0	0	0	0	0	0	0	0	36		0	0	0	0	0	0	1	1
219		0	0	0	0	0	0	0	0	0	37		0	0	0	0	0	0	1	1
220	0	0	0	0	0	0	0	0	0	0	18		0	1	0	0	0	0	0	1
220	0	0	0	0	0	0	0	0	0	0	19		0	1	0	0	0	0	0	1
220	2	0	0	0	0	0	0	0	0	0	20		0	1	0	0	0	0	0	1
220	0	0	0	0	0	0	0	0	0	0	21		0	1	0	0	0	0	0	1
220	0	0	0	0	0	0	0	0	0	0	22		0	1	0	0	0	0	0	1
220	0	0	0	0	0	0	0	0	0	0	23		0	1	0	0	0	0	0	1
220		0	0	0	0	0	0	0	0	0	24		0	1	0	0	0	0	0	1
220		0	0	0	0	0	0	0	0	0	25		0	1	0	0	0	0	0	1
221	10	0	0	0	0	0	0	0	1	0	14	13	0	1	0	0	1	0	0	0
221	4	0	0	0	0	0	0	0	1	0	15	13	0	1	0	0	1	0	0	0
221	7	0	0	0	0	0	0	2	2	0	16	17	0	1	0	0	1	0	0	0
221	0	0	0	4	0	1	0	7	2	1	17	21	0	1	0	0	1	0	0	0
221	0	0	0	0	0	0	0	4	1	1	18	17	0	1	0	0	1	0	0	0
221	0	0	0	0	0	0	0	3		1	19		0	1	0	0	1	0	0	0
221		0	0	0	0	0	0	0		1	20		0	1	0	0	1	0	0	0
221		0	0	0	0	0	0	0		1	21		0	1	0	0	1	0	0	0
222	0	0	0	0	0	0	0	0	1	0	14		1	1	0	0	1	1	1	1
222	2	0	0	0	0	0	0	0	1	0	15		1	1	0	0	1	1	1	1
222	5	0	0	0	0	0	0	0	1	0	16		1	1	0	0	1	1	1	1
222	4	0	0	0	0	0	0	0	2	0	17	9	1	1	0	0	1	1	1	1
222	1	0	0	0	0	0	0	0	2	0	18		1	1	0	0	1	1	1	1
222	1	0	0	0	0	0	0	0	3	0	19		1	1	0	0	1	1	1	1
222		0	0	0	0	0	0	0	3	0	20		1	1	0	0	1	1	1	1
222		0	0	0	0	0	0	0	2	0	21	10	1	1	0	0	1	1	1	1
223	0	0	0	0	0	0	0	0	0	0	28	8	1	0	0	0	0	0	1	0
223	0	0	0	0	0	0	0	0	0	0	29		1	0	0	0	0	0	1	0
223	1	0	0	0	0	0	0	0	0	0	30		1	0	0	0	0	0	1	0
223	0	0	0	0	0	0	0	0	0	0	31	11	1	0	0	0	0	0	1	0
223	1	0	0	0	0	0	0	0	0	0	32	10	1	0	0	0	0	0	1	0
223	0	0	0	0	0	0	0	0	0	0	33	10	1	0	0	0	0	0	1	0
223		0	0	0	0	0	0	1	0	0	34	8	1	0	0	0	0	0	1	0
223		0	0	0	0	0	0	0	0	0	35	8	1	0	0	0	0	0	1	0
224	0	0	0	0	0	0	0	0	0	0	13		0	1	1	0	0	1	0	0
224	0	0	0	0	0	0	0	0	0	0	14		0	1	1	0	0	1	0	0
224	0	0	0	0	0	0	0	0	0	0	15		0	1	1	0	0	1	0	0
224	0	0	0	0	0	0	0	0	0	0	16		0	1	1	0	0	1	0	0
224	0	0	0	0	0	0	0	0	0	0	17		0	1	1	0	0	1	0	0
224	0	0	0	0	0	0	0	1	0	0	18		0	1	1	0	0	1	0	0
224		0	0	0	0	0	0	0	0	0	19		0	1	1	0	0	1	0	0
224		0	0	0	0	0	0	0		0	20		0	1	1	0	0	1	0	0
225	0	0	0	0	0	0	0	0		0	17	3	0	0	0	0	0	0	0	1
225	0	0	0	0	0	0	0	0		0	18		0	0	0	0	0	0	0	1
225	0	0	0	0	0	0	0	0		0	19		0	0	0	0	0	0	0	1
225	0	0	0	0	0	0	0	0		0	20		0	0	0	0	0	0	0	1
225	0	0	0	0	0	0	0	0		0	21		0	0	0	0	0	0	0	1
225	0	0	0	0	0	0	0	0		0	22		0	0	0	0	0	0	0	1
225		0	0	0	0	0	0	0		0	23	8	0	0	0	0	0	0	0	1
225		0	0	0	0	0	0	0		0	24	10	0	0	0	0	0	0	0	1
226	0	0	0	0	0	0	0	0		0	17		0	0	1	0	0	1	0	0
226	0	0	0	0	0	0	0	0		0	18		0	0	1	0	0	1	0	0
226	0	0	0	0	0	0	0	0		0	19		0	0	1	0	0	1	0	0
226	0	0	0	0	0	0	0	0		0	20		0	0	1	0	0	1	0	0
226	0	0	0	0	0	0	0	0		0	21		0	0	1	0	0	1	0	0
226	0	0	0	0	0	0	0	0		0	22		0	0	1	0	0	1	0	0
226		0	0	0	0	0	0	0		0	23		0	0	1	0	0	1	0	0
226		0	0	0	0	0	0	0		0	24		0	0	1	0	0	1	0	0
227	0	0	0	0	0	0	0	0		0	22		0	0	0	0	1	0	0	0
227	0	0	0	0	0	0	0	0		0	23		0	0	0	0	1	0	0	0
227	0	0	0	0	0	0	0	0		0	24		0	0	0	0	1	0	0	0
227	0	0	0	0	0	0	0	0		0	25		0	0	0	0	1	0	0	0
227	0	0	0	0	0	0	0	0		0	26		0	0	0	0	1	0	0	0
227	0	0	0	0	0	0	0	0		0	27		0	0	0	0	1	0	0	0
227		0	0	0	0	0	0	0		0	28		0	0	0	0	1	0	0	0
227		0	0	0	0	0	0	0		0	29		0	0	0	0	1	0	0	0
228	0	0	0	0	0	0	0	1	2	0	26	260	0	1	0	0	0	0	1	1
228	0	0	0	0	0	0	0	0	2	0	27	270	0	1	0	0	0	0	1	1
228	0	0	0	0	0	0	0	0	2	0	28	267	0	1	0	0	0	0	1	1
228	1	0	0	0	0	0	0	1	2	0	29	268	0	1	0	0	0	0	1	1
228	0	0	0	0	0	0	0	1	2	0	30	281	0	1	0	0	0	0	1	1
228	0	0	0	0	0	0	0	1	2	0	31	280	0	1	0	0	0	0	1	1
228		0	0	0	0	0	0	0	2	0	32	288	0	1	0	0	0	0	1	1
228		0	0	0	0	0	0	0	1	0	33	280	0	1	0	0	0	0	1	1
229	1	0	0	0	0	0	0	0	1	0	27	221	1	1	0	0	0	0	1	0
229	0	0	0	0	0	0	0	0	2	0	28	221	1	1	0	0	0	0	1	0
229	0	0	0	0	0	0	0	0	2	0	29	203	1	1	0	0	0	0	1	0
229	8	0	0	0	0	0	0	0	1	0	30	230	1	1	0	0	0	0	1	0
229	1	0	0	0	0	0	0	1	2	0	31	212	1	1	0	0	0	0	1	0
229	0	0	0	3	0	0	0	1	1	1	32	190	1	1	0	0	0	0	1	0
229		0	0	1	0	0	0	0	1	1	33	190	1	1	0	0	0	0	1	0
229		0	0	0	0	0	0	0	3	1	34	181	1	1	0	0	0	0	1	0
230	0	0	0	0	0	0	0	2	0	0	16	4	1	1	1	0	0	1	0	0
230	0	0	0	0	0	0	0	0	0	0	17	6	1	1	1	0	0	1	0	0
230	0	0	0	0	0	0	0	0	0	0	18	6	1	1	1	0	0	1	0	0
230	0	0	0	0	0	0	0	0	0	0	19	7	1	1	1	0	0	1	0	0
230	0	0	0	0	0	0	0	0	0	0	20	7	1	1	1	0	0	1	0	0
230	0	0	0	0	0	0	0	0	0	0	21	7	1	1	1	0	0	1	0	0
230		0	0	0	0	0	0	0	0	0	22	7	1	1	1	0	0	1	0	0
230		0	0	0	0	0	0	0	0	0	23	9	1	1	1	0	0	1	0	0
231	1	0	0	0	0	0	0	0		0	16	37	1	1	0	0	1	0	0	0
231	0	0	0	0	0	0	0	2		0	17	34	1	1	0	0	1	0	0	0
231	1	0	0	1	0	0	0	2		0	18	35	1	1	0	0	1	0	0	0
231	1	0	0	0	0	0	0	2		0	19	42	1	1	0	0	1	0	0	0
231	0	0	0	0	1	0	0	0		0	20	55	1	1	0	0	1	0	0	0
231	0	0	0	1	0	0	0	0		0	21	54	1	1	0	0	1	0	0	0
231		0	0	0	0	0	0	0		0	22	40	1	1	0	0	1	0	0	0
231		0	0	0	0	0	0	0		0	23	51	1	1	0	0	1	0	0	0
232	0	0	0	0	0	0	0	0		0	16		1	1	0	0	0	0	1	0
232	0	0	0	0	0	0	0	0		0	17		1	1	0	0	0	0	1	0
232	1	0	0	0	0	0	0	0		0	18		1	1	0	0	0	0	1	0
232	0	0	0	0	0	0	0	0		0	19		1	1	0	0	0	0	1	0
232	1	0	0	0	0	0	0	0		0	20		1	1	0	0	0	0	1	0
232	0	0	0	0	0	0	0	0		0	21		1	1	0	0	0	0	1	0
232		0	0	0	0	0	0	0		0	22		1	1	0	0	0	0	1	0
232		0	0	0	0	0	0	0		0	23		1	1	0	0	0	0	1	0
233	0	0	0	0	0	0	0	0		0	24		0	1	0	0	0	0	1	0
233	0	0	0	0	0	0	0	0		0	25		0	1	0	0	0	0	1	0
233	0	0	0	0	0	0	0	0		0	26		0	1	0	0	0	0	1	0
233	0	0	0	0	0	0	0	0	0	0	27		0	1	0	0	0	0	1	0
233	0	0	0	0	0	0	0	0	0	0	28	39	0	1	0	0	0	0	1	0
233	0	0	0	0	0	0	0	0	0	0	29		0	1	0	0	0	0	1	0
233		0	0	0	0	0	0	0		0	30		0	1	0	0	0	0	1	0
233		0	0	0	0	0	0	0		0	31		0	1	0	0	0	0	1	0
234	0	0	0	0	0	0	0	0	0	0	25		1	1	0	0	0	0	1	0
234	0	0	0	0	0	0	0	0	0	0	26	90	1	1	0	0	0	0	1	0
234	0	0	0	0	0	0	0	0	0	0	27	90	1	1	0	0	0	0	1	0
234	0	0	0	0	0	0	0	0	0	0	28	90	1	1	0	0	0	0	1	0
234	0	0	0	0	0	0	0	0	0	0	29	90	1	1	0	0	0	0	1	0
234	0	0	0	0	0	0	0	0	0	0	30	91	1	1	0	0	0	0	1	0
234		0	0	0	0	0	0	0	0	0	31	88	1	1	0	0	0	0	1	0
234		0	0	0	0	0	0	0	0	0	32	88	1	1	0	0	0	0	1	0
235	1	0	0	0	0	0	0	1		0	4		1	1	0	0	0	0	1	1
235	2	0	0	0	0	0	0	1		0	5		1	1	0	0	0	0	1	1
235	1	0	0	0	0	0	0	1		0	6		1	1	0	0	0	0	1	1
235	0	0	0	0	0	0	0	1		0	7		1	1	0	0	0	0	1	1
235	3	0	0	0	0	0	0	1		0	8	2	1	1	0	0	0	0	1	1
235	1	0	0	0	0	0	0	1		0	9	2	1	1	0	0	0	0	1	1
235		0	0	0	0	0	0	1	0	0	10	2	1	1	0	0	0	0	1	1
235		0	0	0	0	0	0	0	1	0	11	57	1	1	0	0	0	0	1	1
236	0	0	0	0	0	0	0	0	1	0	11	0	1	1	0	0	1	0	0	0
236	1	0	0	0	0	0	0	0	0	0	12	9	1	1	0	0	1	0	0	0
236	1	0	0	0	0	0	0	1	1	0	13		1	1	0	0	1	0	0	0
236	2	0	0	0	0	0	0	1	1	0	14		1	1	0	0	1	0	0	0
236	2	0	0	1	0	0	0	1	1	0	15	13	1	1	0	0	1	0	0	0
236	0	0	0	2	0	0	0	0	1	0	16	6	1	1	0	0	1	0	0	0
236		0	0	1	0	0	0	1	2	0	17	31	1	1	0	0	1	0	0	0
236		0	0	1	0	0	0	1	2	0	18	35	1	1	0	0	1	0	0	0
237	1	0	0	0	0	0	0	1	0	0	13		1	1	0	0	1	0	0	0
237	1	1	0	1	0	0	0	1	1	0	14		1	1	0	0	1	0	0	0
237	0	0	0	0	0	0	0	1	1	0	15		1	1	0	0	1	0	0	0
237	1	0	0	0	0	0	0	0	0	0	16		1	1	0	0	1	0	0	0
237	0	0	0	0	0	0	0	0	1	0	17		1	1	0	0	1	0	0	0
237	0	0	0	0	0	0	0	0	1	0	18		1	1	0	0	1	0	0	0
237		0	0	0	0	0	0	0	0	0	19		1	1	0	0	1	0	0	0
237		0	0	0	0	0	0	0	0	0	20		1	1	0	0	1	0	0	0
238	0	0	0	0	0	0	0	1	0	0	22	15	1	1	0	0	1	0	0	0
238	0	0	0	0	0	0	0	1	0	0	23	7	1	1	0	0	1	0	0	0
238	1	0	0	0	0	0	0	1	1	0	24	11	1	1	0	0	1	0	0	0
238	1	0	0	0	0	0	0	2	0	0	25	7	1	1	0	0	1	0	0	0
238	3	0	0	0	0	0	0	0	0	0	26	25	1	1	0	0	1	0	0	0
238	0	0	0	0	0	0	0	0	1	0	27	11	1	1	0	0	1	0	0	0
238		0	0	0	0	0	0	0	1	0	28	10	1	1	0	0	1	0	0	0
238		0	0	0	0	0	0	1	2	0	29	17	1	1	0	0	1	0	0	0
239	5	0	0	0	0	0	0	8	10	0	23	108	1	1	0	0	1	0	0	0
239	5	0	4	0	0	0	0	9	16	0	24	127	1	1	0	0	1	0	0	0
239	8	0	1	0	0	0	0	12	20	0	25	122	1	1	0	0	1	0	0	0
239	3	0	1	0	0	0	0	11	35	0	26	126	1	1	0	0	1	0	0	0
239	12	0	0	0	0	0	0	6	33	0	27	156	1	1	0	0	1	0	0	0
239	4	0	0	1	0	0	0	6	40	0	28	161	1	1	0	0	1	0	0	0
239		1	1	0	0	0	0	5	39	0	29	156	1	1	0	0	1	0	0	0
239		0	1	3	0	0	0	2	32	0	30	120	1	1	0	0	1	0	0	0
240	0	0	0	0	0	0	0	0		0	17		1	1	0	0	1	0	0	0
240	0	0	0	0	0	0	0	0		0	18		1	1	0	0	1	0	0	0
240	0	0	0	0	0	0	0	0		0	19		1	1	0	0	1	0	0	0
240	0	0	0	0	0	0	0	0		0	20		1	1	0	0	1	0	0	0
240	0	0	0	0	0	0	0	0		0	21		1	1	0	0	1	0	0	0
240	0	0	0	0	0	0	0	0		0	22		1	1	0	0	1	0	0	0
240		0	0	0	0	0	0	0		0	23		1	1	0	0	1	0	0	0
240		0	0	0	0	0	0	0		0	24		1	1	0	0	1	0	0	0
241	4	0	0	0	0	0	0	1	0	0	20		1	1	0	0	1	0	0	0
241	0	0	0	0	0	0	0	1	0	0	21	48	1	1	0	0	1	0	0	0
241	0	0	0	0	0	0	0	1	0	0	22	52	1	1	0	0	1	0	0	0
241	1	0	0	0	0	0	0	1	0	0	23	52	1	1	0	0	1	0	0	0
241	2	0	0	0	0	0	0	0	0	0	24	47	1	1	0	0	1	0	0	0
241	0	0	0	0	0	0	0	0	0	0	25	43	1	1	0	0	1	0	0	0
241		0	0	0	0	0	0	0	0	0	26	38	1	1	0	0	1	0	0	0
241		0	0	0	0	0	0	0	0	0	27	37	1	1	0	0	1	0	0	0
242	0	0	0	0	0	0	0	0	1	0	17	61	0	1	0	0	0	0	1	1
242	0	0	0	0	0	0	0	0	1	0	18	52	0	1	0	0	0	0	1	1
242	0	0	0	0	0	0	0	0	0	0	19	60	0	1	0	0	0	0	1	1
242	0	0	0	0	0	0	0	1	1	0	20	58	0	1	0	0	0	0	1	1
242	0	0	0	0	0	0	0	0	1	0	21	61	0	1	0	0	0	0	1	1
242	0	0	0	0	0	0	0	0	0	0	22	59	0	1	0	0	0	0	1	1
242		0	0	0	0	0	0	0	0	0	23	58	0	1	0	0	0	0	1	1
242		0	0	0	0	0	0	0	0	0	24	62	0	1	0	0	0	0	1	1
243	2	0	0	0	0	0	0	1	0	0	14	5	1	1	0	0	1	0	0	0
243	3	0	0	0	0	0	0	1	0	0	15	5	1	1	0	0	1	0	0	0
243	2	0	0	0	0	0	0	1	0	0	16	2	1	1	0	0	1	0	0	0
243	3	0	0	0	0	0	0	0	0	0	17	2	1	1	0	0	1	0	0	0
243	4	0	0	0	0	0	0	0		0	18		1	1	0	0	1	0	0	0
243	2	0	0	0	0	0	0	1		0	19	2	1	1	0	0	1	0	0	0
243		0	0	0	0	0	0	1	0	0	20	6	1	1	0	0	1	0	0	0
243		0	0	0	0	0	0	1		0	21	3	1	1	0	0	1	0	0	0
244	0	0	0	0	0	0	0	0		0	16		0	0	0	0	0	0	0	1
244	0	0	0	0	0	0	0	0		0	17		0	0	0	0	0	0	0	1
244	0	0	0	0	0	0	0	0		0	18		0	0	0	0	0	0	0	1
244	0	0	0	0	0	0	0	0		0	19		0	0	0	0	0	0	0	1
244	0	0	0	0	0	0	0	0		0	20		0	0	0	0	0	0	0	1
244	0	0	0	0	0	0	0	0		0	21		0	0	0	0	0	0	0	1
244		0	0	0	0	0	0	0		0	22		0	0	0	0	0	0	0	1
244		0	0	0	0	0	0	0		0	23		0	0	0	0	0	0	0	1
245	3	0	0	0	0	2	0	2	1	0	22	48	1	1	0	0	0	0	1	1
245	3	0	0	0	0	0	0	2	2	0	23	39	1	1	0	0	0	0	1	1
245	1	0	0	1	0	0	0	2	1	0	24	42	1	1	0	0	0	0	1	1
245	3	0	0	0	0	0	0	2	2	0	25	62	1	1	0	0	0	0	1	1
245	4	0	0	0	0	0	0	3	1	0	26	81	1	1	0	0	0	0	1	1
245	4	0	0	0	0	0	0	2	2	0	27	92	1	1	0	0	0	0	1	1
245		0	0	1	0	1	0	1	1	0	28	88	1	1	0	0	0	0	1	1
245		0	0	0	0	0	0	2	1	0	29	112	1	1	0	0	0	0	1	1
246	0	0	0	0	0	0	0	1	0	0	12	9	1	1	0	0	1	0	0	0
246	0	0	0	0	0	0	0	0	0	0	13	0	1	1	0	0	1	0	0	0
246	0	0	0	1	0	0	0	2	1	0	14	0	1	1	0	0	1	0	0	0
246	1	0	0	1	0	0	0	2	1	0	15	0	1	1	0	0	1	0	0	0
246	0	0	0	0	0	3	0	1	1	0	16	0	1	1	0	0	1	0	0	0
246	0	0	0	4	0	3	0	0	1	0	17	29	1	1	0	0	1	0	0	0
246		0	0	0	0	0	0	1	1	0	18	25	1	1	0	0	1	0	0	0
246		0	0	7	0	0	0	1	2	0	19	54	1	1	0	0	1	0	0	0
247	0	0	0	0	0	0	0	0		0	13		0	1	1	0	0	1	0	0
247	0	0	0	0	0	0	0	0		0	14		0	1	1	0	0	1	0	0
247	0	0	0	0	0	0	0	0		0	15		0	1	1	0	0	1	0	0
247	0	0	0	0	0	0	0	0		0	16		0	1	1	0	0	1	0	0
247	0	0	0	0	0	0	0	0	0	0	17	0	0	1	1	0	0	1	0	0
247	0	0	0	0	0	0	0	0	0	0	18	0	0	1	1	0	0	1	0	0
247		0	0	0	0	0	0	0		0	19		0	1	1	0	0	1	0	0
247		0	0	0	0	0	0	0		0	20		0	1	1	0	0	1	0	0
248	1	0	0	0	0	0	0	0	1	0	17	0	1	1	0	0	1	0	0	0
248	0	0	0	0	0	0	0	0	0	0	18	0	1	1	0	0	1	0	0	0
248	0	0	0	0	0	0	0	0		0	19		1	1	0	0	1	0	0	0
248	0	0	0	0	0	0	0	0	1	0	20	0	1	1	0	0	1	0	0	0
248	16	0	0	0	0	0	0	0	1	0	21	0	1	1	0	0	1	0	0	0
248	0	0	0	0	0	0	0	0	1	0	22	15	1	1	0	0	1	0	0	0
248		0	0	0	0	0	0	0	1	0	23	16	1	1	0	0	1	0	0	0
248		0	0	0	0	0	0	0	1	0	24	0	1	1	0	0	1	0	0	0
249	0	0	0	0	0	0	0	1	0	0	15	10	1	1	1	0	0	1	0	0
249	1	0	0	0	0	0	0	2	0	0	16	10	1	1	1	0	0	1	0	0
249	1	0	0	0	0	0	0	1	0	0	17	10	1	1	1	0	0	1	0	0
249	0	0	0	0	0	0	0	1	0	0	18	5	1	1	1	0	0	1	0	0
249	0	0	0	0	0	0	0	4	0	0	19	3	1	1	1	0	0	1	0	0
249	0	0	0	0	0	0	0	2	0	0	20	3	1	1	1	0	0	1	0	0
249		0	0	0	0	0	0	0	0	0	21	10	1	1	1	0	0	1	0	0
249		0	0	0	0	0	0	3	0	0	22	10	1	1	1	0	0	1	0	0
250	0	0	0	0	0	0	0	0		0	24		0	0	0	0	0	1	0	0
250	0	0	0	0	0	0	0	0		0	25		0	0	0	0	0	1	0	0
250	0	0	0	0	0	0	0	0		0	26		0	0	0	0	0	1	0	0
250	0	0	0	0	0	0	0	0		0	27		0	0	0	0	0	1	0	0
250	0	0	0	0	0	0	0	0		0	28		0	0	0	0	0	1	0	0
250	0	0	0	0	0	0	0	0		0	29		0	0	0	0	0	1	0	0
250		0	0	0	0	0	0	0		0	30		0	0	0	0	0	1	0	0
250		0	0	0	0	0	0	0		0	31		0	0	0	0	0	1	0	0
251	0	0	0	0	0	0	0	0	0	0	30	0	0	1	0	0	0	0	1	0
251	0	0	0	0	0	0	0	0	0	0	31	0	0	1	0	0	0	0	1	0
251	0	0	0	0	0	0	0	0	0	0	32	0	0	1	0	0	0	0	1	0
251	0	0	0	0	0	0	0	0	0	0	33	0	0	1	0	0	0	0	1	0
251	0	0	0	0	0	0	0	0	0	0	34	0	0	1	0	0	0	0	1	0
251	0	0	0	0	0	0	0	0	0	0	35	51	0	1	0	0	0	0	1	0
251		0	0	0	0	0	0	0	0	0	36	54	0	1	0	0	0	0	1	0
251		0	0	0	0	0	0	0	1	0	37	62	0	1	0	0	0	0	1	0
252	1	0	0	0	0	0	0	0	0	0	11	3	1	1	0	0	1	0	0	0
252	4	0	0	0	0	0	0	1	1	0	12	0	1	1	0	0	1	0	0	0
252	4	0	0	0	0	0	0	1	0	0	13	0	1	1	0	0	1	0	0	0
252	3	0	0	0	0	0	0	1	1	0	14	0	1	1	0	0	1	0	0	0
252	5	0	0	0	0	0	0	0	1	0	15	0	1	1	0	0	1	0	0	0
252	1	0	0	0	0	0	0	1	1	0	16	0	1	1	0	0	1	0	0	0
252		0	0	0	0	0	0	0	1	0	17	8	1	1	0	0	1	0	0	0
252		0	0	0	0	0	0	0	1	0	18	0	1	1	0	0	1	0	0	0
253	1	0	0	0	0	0	0	1	0	0	12	0	0	0	0	0	1	0	0	0
253	0	0	0	0	0	0	0	1	0	0	13	0	0	0	0	0	1	0	0	0
253	0	0	0	0	0	0	0	1	0	0	14	0	0	0	0	0	1	0	0	0
253	0	0	0	0	0	0	0	0		0	15		0	0	0	0	1	0	0	0
253	0	0	0	0	0	0	0	0		0	16		0	0	0	0	1	0	0	0
253	0	0	0	0	0	0	0	0		0	17		0	0	0	0	1	0	0	0
253		0	0	0	0	0	0	0		0	18		0	0	0	0	1	0	0	0
253		0	0	0	0	0	0	0		0	19		0	0	0	0	1	0	0	0
254	0	0	0	0	0	0	0	0		0	12		0	0	0	0	1	0	0	0
254	0	0	0	0	0	0	0	0		0	13		0	0	0	0	1	0	0	0
254	0	0	0	0	0	0	0	0	0	0	14	0	0	0	0	0	1	0	0	0
254	1	0	0	0	0	0	0	0	0	0	15	0	0	0	0	0	1	0	0	0
254	0	0	0	0	0	0	0	0	0	0	16	0	0	0	0	0	1	0	0	0
254	0	0	0	0	0	0	0	0		0	17		0	0	0	0	1	0	0	0
254		0	0	0	0	0	0	0		0	18		0	0	0	0	1	0	0	0
254		0	0	0	0	0	0	0		0	19		0	0	0	0	1	0	0	0
255	1	0	0	0	0	0	0	0	0	0	14	0	0	0	0	0	1	0	0	0
255	0	0	0	0	0	0	0	0	0	0	15	0	0	0	0	0	1	0	0	0
255	0	0	0	0	0	0	0	0	0	0	16	0	0	0	0	0	1	0	0	0
255	1	0	0	0	0	0	0	0	0	0	17	2	0	0	0	0	1	0	0	0
255	0	0	0	0	0	0	0	0		0	18		0	0	0	0	1	0	0	0
255	0	0	0	0	0	0	0	0		0	19		0	0	0	0	1	0	0	0
255		0	0	0	0	0	0	0		0	20		0	0	0	0	1	0	0	0
[truncated: 2,169 more rows]
